# Supplementary material for: The effect of comprehensive intervention for childhood obesity on dietary diversity among younger children: Evidence from a school-based randomized controlled trial in China
Source: PLoS One. 2020 Jul 17;15(7):e0235951. doi: 10.1371/journal.pone.0235951 (PMC7367455; doi:10.1371/journal.pone.0235951)
Supplement: S1 Data — (XLSX) [file pone.0235951.s001.xlsx]

## Sheet: dietary
Participants	baseDDS9	baseDDS28	baseFVS	bf_1	bf_2	bf_3	bf_4	bf_8	bf_11	bf_15	bf_6	bf_9	bf_10	bf_12	bf_14	bf_5	bf_21	bf_18	bf_7	bf_16	bf_20	_13	bf_19	_17	bf_13	bf_17	bw_1	bw_2	bw_3	bw_4	bw_8	bw_11	bw_15	bw_6	bw_9	bw_10	bw_12	bw_14	bw_5	bw_21	bw_18	bw_7	bw_16	bw_20	bw_19	bw_13	bw_17	endDDS9	endDDS28
1	3.3	5	6.7	8	1	1	5	2	2	1	0	0	0	0	0	0	0	0	0	0	0		0		0	0	436	150	10	217	52	135	60	0	0	0	0	0	0	0	0	0	0	0	0	0	0	5.7	8.7
2	6.3	9.3	13.7	11	0	1	8	3	4	2	6	1	1	4	0	0	0	0	0	0	0		0		0	0	920	0	30	465	154	280	150	1310	100	250	200	0	0	0	0	0	0	0	0	0	0	7	10.7
3	4.7	8	11.3	9	1	3	10	6	1	1	3	0	1	0	1	0	0	0	0	0	0		0		0	0	920	100	160	936	360	120	100	1650	0	250	0	90	0	0	0	0	0	0	0	0	0	5.3	9
4	5.7	10.3	12.3	9	2	2	7	3	2	0	2	2	3	1	0	1	0	0	0	0	0		0		0	0	1070	80	150	260	135	70	0	520	200	550	20	0	10	0	0	0	0	0	0	0	0	5	8
5	5.7	8	11.7	7	1	4	9	4	3	1	1	2	1	0	0	0	0	0	0	0	0		0		0	0	1080	60	250	968	317	190	30	320	90	200	0	0	0	0	0	0	0	0	0	0	0	5.3	6.3
6	4.3	4.3	6	4	0	1	4	1	3	2	0	0	1	0	0	0	1	0	0	0	0		0		0	0	250	0	20	460	50	130	210	0	0	250	0	0	0	60	0	0	0	0	0	0	0	5.7	7.7
7	4	7.3	8	5	2	0	3	6	1	0	2	1	1	0	1	0	0	0	0	0	0		0		0	0	442	250	0	568	271	120	0	1300	30	250	0	100	0	0	0	0	0	0	0	0	0	5.7	8.7
8	3.3	6.3	8	12	2	0	4	4	1	1	0	0	1	0	0	0	0	0	0	0	0		0		0	0	900	350	0	230	310	80	100	0	0	250	0	0	0	0	0	0	0	0	0	0	0	5.7	7.7
9	5.3	8.3	10.7	10	2	1	9	2	7	0	2	1	2	0	1	0	0	1	0	0	0		0		0	0	430	200	10	493	120	430	0	350	150	473	0	50	0	0	20	0	0	0	0	0	0	5.3	11.3
10	6.7	11	15	15	3	2	6	8	5	5	3	0	1	1	1	0	0	1	1	0	0		0		0	0	630	180	25	260	430	210	150	300	0	200	150	50	0	0	2	10	0	0	0	0	0	4.3	7.3
11	4.7	6.3	8.7	8	0	2	4	2	3	1	1	1	0	0	1	0	0	0	0	1	0		0		0	0	915	0	410	220	190	130	40	200	200	0	0	20	0	0	0	0	200	0	0	0	0	5.7	10.3
12	4.3	5.3	6	2	0	1	5	1	1	1	0	0	2	1	0	1	0	0	0	1	0		0		0	0	125	0	250	528	120	120	100	0	0	350	150	0	150	0	0	0	150	0	0	0	0	3.3	4.3
13	4	6	6.3	4	0	1	4	5	1	2	1	1	0	0	0	1	0	0	0	0	0		0		0	0	200	0	10	188	328	60	190	100	150	0	0	0	100	0	0	0	0	0	0	0	0	7	9
14	4	6.7	8	4	1	0	7	4	1	1	0	0	0	1	0	0	0	0	0	0	0		0		0	0	270	150	0	636	260	60	100	0	0	0	100	0	0	0	0	0	0	0	0	0	0	4.3	7
15	5.3	9.3	12.3	7	0	1	9	8	1	4	1	0	1	1	0	1	0	0	0	2	0		0		0	0	550	0	250	1048	550	60	420	100	0	250	100	0	100	0	0	0	750	0	0	0	0	5	7.7
16	5.3	7.3	9.7	3	0	1	10	3	3	1	0	1	1	2	1	1	0	1	0	0	0		0		0	0	250	0	250	990	110	200	100	0	150	250	220	40	40	0	10	0	0	0	0	0	0	4.3	6.3
17	4.7	6	7	5	0	2	5	4	1	0	0	0	1	0	0	0	0	0	0	1	0		0		0	0	395	0	350	662	602	60	0	0	0	250	0	0	0	0	0	0	150	0	0	0	0	5.7	8.7
18	4.3	6	8	3	0	1	6	5	3	1	0	0	0	1	1	0	0	1	0	0	0		0		0	0	200	0	250	570	470	170	100	0	0	0	150	40	0	0	5	0	0	0	0	0	0	4	5.7
19	3.7	7	9	6	0	0	7	2	1	1	1	0	2	1	1	4	0	0	0	0	1		0		0	0	450	0	0	532	70	60	100	200	0	350	100	100	290	0	0	0	0	30	0	0	0	3.3	4.7
20	6.7	13.3	16.7	4	0	2	10	5	4	3	4	1	1	5	1	2	0	1	1	1	1		0		0	0	225	0	150	595	370	170	300	800	100	250	260	50	70	0	50	50	250	10	0	0	0	3.3	6.7
21	3.3	4	4	1	0	0	0	2	1	2	0	0	1	0	0	0	0	0	0	0	0		0		0	0	75	0	0	0	180	60	250	0	0	250	0	0	0	0	0	0	0	0	0	0	0	5	7
22	4.3	6.3	8.3	6	0	1	8	2	1	3	0	1	1	1	0	0	0	0	0	0	1		0		0	0	385	0	10	755	90	120	350	0	50	250	75	0	0	0	0	0	0	50	0	0	0	5	7
23	4	5.7	6.7	3	0	0	4	2	3	1	0	0	2	0	0	0	0	0	0	3	0		0		0	0	225	0	0	468	70	420	100	0	0	500	0	0	0	0	0	0	800	0	0	0	0	4	7.3
24	5.3	8.3	10	7	0	3	6	3	2	2	0	0	1	0	1	0	0	0	1	0	1		0		0	0	600	0	330	740	190	180	250	0	0	250	0	40	0	0	0	20	0	100	0	0	0	4.7	6.3
25	5.7	8.3	10	5	0	2	6	4	3	3	2	0	3	0	1	0	0	1	0	0	0		0		0	0	450	0	260	904	425	210	280	400	0	650	0	40	0	0	50	0	0	0	0	0	0	6	10
26	5	9.7	13.3	8	0	2	7	2	3	2	4	2	0	3	1	0	0	2	1	0	0		0		0	0	450	0	210	678	50	240	170	810	250	0	600	30	0	0	25	200	0	0	0	0	0	5	9.3
27	5.3	7	9.3	3	0	2	5	6	2	1	0	2	4	0	2	0	0	0	0	0	0		0		0	0	200	0	350	428	350	100	100	0	400	1260	0	130	0	0	0	0	0	0	0	0	0	4	6
28	2.7	5.3	6	5	1	0	4	0	3	2	0	0	1	0	0	0	0	1	0	0	0		0		0	0	275	20	0	450	0	130	95	0	0	250	0	0	0	0	15	0	0	0	0	0	0	5	7.3
29	5.3	7	9	6	0	2	4	3	1	1	1	1	1	1	1	1	0	0	0	0	1		0		0	0	575	0	750	440	380	60	100	220	220	250	150	30	60	0	0	0	0	20	0	0	0	5	7
30	3.7	6.7	8.3	5	0	1	5	4	0	1	0	2	1	1	1	0	0	0	0	0	0		0		0	0	425	0	250	650	300	0	100	0	190	250	80	40	0	0	0	0	0	0	0	0	0	7.3	12.3
31	4.7	8.7	10.3	6	0	2	5	4	1	4	1	1	1	1	1	0	0	0	0	2	0		0		0	0	525	0	410	500	320	30	550	200	50	250	150	30	0	0	0	0	700	0	0	0	0	5.3	9.7
32	5	7.7	8.7	3	0	2	5	2	2	2	0	2	1	0	0	0	0	0	1	0	0		0		0	0	225	0	260	668	200	180	250	0	250	250	0	0	0	0	0	30	0	0	0	0	0	3.7	5
33	5	7.3	8.7	3	0	2	5	2	2	4	0	2	1	0	1	0	0	0	0	0	0		0		0	0	175	0	270	558	140	180	300	0	250	250	0	20	0	0	0	0	0	0	0	0	0	4.7	6.3
34	5	7	7.7	5	0	1	5	1	0	1	2	1	1	0	0	0	0	0	1	1	1		0		0	0	320	0	250	350	30	0	100	220	40	250	0	0	0	0	0	30	150	90	0	0	0	3.7	7.3
35	5.3	8.7	11.3	5	0	2	9	8	3	1	4	0	1	1	1	1	0	0	0	0	0		0		0	0	350	0	350	898	585	240	30	860	0	250	100	40	40	0	0	0	0	0	0	0	0	4.7	8
36	5	8.3	10	8	0	1	6	2	4	3	4	1	1	0	0	0	0	0	0	0	0		0		0	0	700	0	250	614	140	280	450	1040	220	250	0	0	0	0	0	0	0	0	0	0	0	4.7	7.3
37	5.3	8.7	12	8	0	0	7	4	3	2	5	2	2	0	0	1	0	0	0	0	0		0		0	0	675	0	0	788	215	240	300	1150	170	500	0	0	30	0	0	0	0	0	0	0	0	5	9.7
38	5	7.7	8.3	8	0	4	4	4	2	1	0	0	1	0	1	0	0	1	0	0	2		0		0	0	725	0	325	315	170	75	90	0	0	250	0	15	0	0	200	0	0	50	0	0	0	3.7	5.7
39	5.3	8.3	9.3	6	0	0	4	3	1	3	2	0	1	1	0	0	0	0	1	0	0		0		0	0	500	0	0	353	225	60	350	900	0	250	150	0	0	0	0	200	0	0	0	0	0	4	6.7
40	4.3	8	10.3	3	0	1	10	6	3	0	2	2	0	0	0	1	0	0	0	0	0		0		0	0	200	0	50	859	316	230	0	600	200	0	0	0	100	0	0	0	0	0	0	0	0	5.3	6
41	6.3	7.3	9	3	0	3	5	4	3	1	0	0	1	0	0	0	0	0	0	0	0		0		0	0	220	0	315	433	195	340	100	0	0	250	0	0	0	0	0	0	0	0	0	0	0	5.3	7.3
42	4.3	6.3	8	5	0	0	4	4	1	1	0	1	1	0	0	0	0	0	0	0	0		0		0	0	400	0	0	450	390	60	50	0	400	250	0	0	0	0	0	0	0	0	0	0	0	3	3
43	4.3	7.3	7.7	4	0	0	4	1	2	1	1	1	0	1	0	1	0	1	0	0	1		0		0	0	350	0	0	518	40	180	100	200	200	0	100	0	60	0	150	0	0	30	0	0	0	3	4.3
44	3	3.7	5	7	0	2	4	2	0	0	0	0	0	0	0	0	0	0	0	0	0		0		0	0	845	0	430	603	185	0	0	0	0	0	0	0	0	0	0	0	0	0	0	0	0	3	5
45	4	7.3	11.3	9	0	1	7	3	2	2	0	0	0	0	0	0	0	6	0	0	0		0		0	0	650	0	250	944	320	180	225	0	0	0	0	0	0	0	210	0	0	0	0	0	0	4	5.7
46	4.7	9.7	12.7	10	0	1	6	4	1	1	1	0	1	1	1	0	0	1	1	1	1		0		0	0	675	0	250	690	260	60	80	20	0	250	70	50	0	0	50	30	150	50	0	0	0	3.3	5.7
47	4	7.3	8.7	5	0	0	6	3	2	1	2	1	1	1	1	1	0	0	0	1	0		0		0	0	670	0	0	588	160	180	100	210	100	250	200	100	60	0	0	0	350	0	0	0	0	3.3	5.3
48	6	9	11.3	9	1	2	5	5	4	1	2	1	1	0	2	0	0	0	0	2	0		0		0	0	625	50	150	473	310	265	100	450	90	250	0	90	0	0	0	0	500	0	0	0	0	4.3	8
49	3.7	6	7.3	7	0	0	4	2	1	0	1	1	0	0	1	0	0	0	0	0	0		0		0	0	550	0	0	650	140	60	0	200	150	0	0	40	0	0	0	0	0	0	0	0	0	3	5.3
50	4.7	6	6.3	4	0	3	3	2	1	1	0	0	1	0	0	1	0	0	0	0	0		0		0	0	275	0	550	418	180	120	100	0	0	250	0	0	100	0	0	0	0	0	0	0	0	7	9
51	6.3	9.7	11.7	6	1	3	7	2	2	2	4	1	1	0	0	0	0	0	0	0	0		0		0	0	470	150	350	920	120	180	50	600	100	250	0	0	0	0	0	0	0	0	0	0	0	4	5
52	4.7	5.7	6.3	4	0	1	4	3	1	1	0	2	1	0	1	0	0	0	0	0	0		0		0	0	325	0	250	468	355	60	100	0	1000	250	0	100	0	0	0	0	0	0	0	0	0	4	7.7
53	5.7	9.3	11	6	0	2	6	4	1	1	3	1	1	0	0	0	0	0	0	0	0		0		0	0	425	0	220	880	440	60	90	420	200	250	0	0	0	0	0	0	0	0	0	0	0	3.7	5.7
54	5	7.7	8.3	5	0	1	5	4	1	0	1	0	0	1	1	0	0	0	0	0	0		0		0	0	400	0	180	840	540	180	0	50	0	0	200	100	0	0	0	0	0	0	0	0	0	3.3	6.3
55	3.3	5	5.7	4	0	0	2	3	1	1	0	0	1	0	1	0	0	0	0	1	0		0		0	0	250	0	0	350	320	60	100	0	0	250	0	100	0	0	0	0	150	0	0	0	0	5	6.7
56	5.7	9	11.3	4	0	1	8	6	3	0	3	0	1	2	0	1	0	0	0	0	0		0		0	0	300	0	250	808	470	240	0	600	0	250	350	0	60	0	0	0	0	0	0	0	0	4	6.7
57	4.7	8	10	6	2	0	5	2	2	1	0	0	1	0	1	0	0	0	0	1	1		0		0	0	530	120	0	540	180	180	75	0	0	250	0	50	0	0	0	0	450	20	0	0	0	3.3	5.7
58	3	4	4.7	3	0	0	3	2	3	2	0	0	0	0	0	0	0	0	0	0	0		0		0	0	250	0	0	518	120	230	170	0	0	0	0	0	0	0	0	0	0	0	0	0	0	4.3	8
59	5	6.3	8.3	2	0	2	6	3	1	1	2	0	1	0	0	0	0	0	1	0	0		0		0	0	150	0	400	748	350	60	100	400	0	250	0	0	0	0	0	150	0	0	0	0	0	4	8
60	5	6.7	7.7	2	0	1	3	4	4	1	0	0	2	1	1	0	0	1	0	0	0		0		0	0	175	0	250	273	474	300	90	0	0	500	150	100	0	0	150	0	0	0	0	0	0	4	6.3
61	4.7	8.3	9.7	6	0	1	7	1	1	0	1	1	2	1	1	2	0	0	0	0	0		0		0	0	425	0	250	1028	40	120	0	200	150	500	30	75	100	0	0	0	0	0	0	0	0	4	5.3
62	5	7.3	7.7	3	0	1	5	2	1	0	0	3	1	1	2	0	0	0	0	0	0		0		0	0	225	0	250	640	300	120	0	0	520	250	200	300	0	0	0	0	0	0	0	0	0	3.3	6.3
63	2.7	4.7	5	3	1	0	3	1	1	0	0	0	0	0	1	0	0	0	0	0	0		0		0	0	200	150	0	518	100	120	0	0	0	0	0	100	0	0	0	0	0	0	0	0	0	3	3.3
64	3	4.3	6.7	4	0	0	9	3	2	1	0	1	0	0	0	1	0	0	0	0	0		0		0	0	250	0	0	1388	85	180	100	0	200	0	0	0	50	0	0	0	0	0	0	0	0	4.3	8
65	4	6.7	8.3	6	0	0	5	3	1	0	0	2	1	4	2	0	0	1	0	0	0		0		0	0	425	0	0	574	336	120	0	0	300	450	450	240	0	0	10	0	0	0	0	0	0	4	5.3
66	4.3	7	7.7	6	0	2	4	1	3	1	0	0	2	1	1	0	0	2	0	0	0		0		0	0	600	0	350	608	40	240	100	0	0	350	150	200	0	0	150	0	0	0	0	0	0	4.3	5.7
67	3.3	5.3	5.7	7	0	1	1	1	0	1	1	1	1	1	1	0	0	0	0	0	0		0		0	0	600	0	150	200	100	0	100	200	40	250	150	100	0	0	0	0	0	0	0	0	0	5	6.7
68	4.3	6	6.3	5	0	2	5	1	1	1	0	0	1	1	1	0	0	0	0	0	0		0		0	0	370	0	300	900	100	60	100	0	0	250	200	100	0	0	0	0	0	0	0	0	0	4	7.3
69	5	7	7.7	2	0	2	4	1	3	1	1	1	0	3	2	0	0	0	0	0	0		0		0	0	175	0	300	443	200	270	100	200	250	0	700	190	0	0	0	0	0	0	0	0	0	3.3	6.7
70	4.7	6.7	8	4	0	1	7	2	2	1	0	1	1	0	0	0	0	0	0	0	1		0		0	0	275	0	50	818	200	180	100	0	150	250	0	0	0	0	0	0	0	50	0	0	0	5.7	7.3
71	5.3	7.7	8	5	0	5	5	5	1	0	2	0	0	1	1	0	0	0	0	1	0		0		0	0	315	0	400	234	260	60	0	250	0	0	150	100	0	0	0	0	150	0	0	0	0	3	5
72	3.7	5.7	7.3	6	0	1	5	1	1	1	0	0	1	0	0	0	0	0	0	0	0		0		0	0	500	0	250	708	40	120	100	0	0	250	0	0	0	0	0	0	0	0	0	0	0	4	6.3
73	4	8.7	11	8	0	0	7	3	4	0	3	2	0	2	1	2	0	1	0	0	0		0		0	0	700	0	0	1140	220	170	0	950	330	0	190	40	100	0	20	0	0	0	0	0	0	5	8.3
74	6	10	14	3	0	0	4	4	2	1	0	0	1	3	1	0	0	2	3	7	0		0		0	0	200	0	0	600	390	180	100	0	0	250	550	200	0	0	140	350	1250	0	0	0	0	4	7
75	6	10.7	15.3	10	0	2	7	5	3	1	8	1	2	1	1	1	0	1	0	1	0		0		0	0	690	0	270	828	490	220	100	1460	100	500	40	150	40	0	150	0	350	0	0	0	0	4	5.7
76	4.3	5	7	3	0	0	4	0	1	2	2	0	1	4	0	1	0	0	0	0	0		0		0	0	250	0	0	728	0	60	190	350	0	250	650	0	150	0	0	0	0	0	0	0	0	3	4
77	5.5	14	20.5	6	0	1	6	9	1	4	3	1	2	4	2	0	0	2	0	3	0		0		0	0	525	0	250	634	1060	60	290	470	100	500	500	140	0	0	350	0	850	0	0	0	0	5	6.7
78	4	5.7	6	7	0	2	4	1	1	0	0	0	0	0	1	0	0	0	0	0	0		0		0	0	750	0	380	700	40	100	0	0	0	0	0	100	0	0	0	0	0	0	0	0	0	4.3	5
79	3	4	4	4	0	0	2	4	1	2	0	0	0	1	0	0	0	0	0	0	0		0		0	0	310	0	0	180	260	60	310	0	0	0	100	0	0	0	0	0	0	0	0	0	0	3.3	4
80	5.3	7.7	11	7	1	1	8	5	1	2	1	2	1	0	0	0	0	1	0	1	0		0		0	0	635	160	300	880	622	50	210	100	150	250	0	0	0	0	10	0	500	0	0	0	0	4.3	6.3
81	3.7	6.7	9.7	5	1	0	12	5	1	0	2	0	0	1	0	1	0	0	0	0	0		0		0	0	405	168	0	2040	190	50	0	350	0	0	200	0	110	0	0	0	0	0	0	0	0	4.7	7
82	5.7	11.3	15.7	10	4	3	8	8	4	1	5	0	1	0	0	3	0	0	0	1	0		0		0	0	640	490	170	890	380	220	150	1650	0	250	0	0	100	0	0	0	250	0	0	0	0	4.7	8.3
83	4	10	16	7	2	0	7	5	0	1	4	1	1	0	0	1	0	2	0	0	0		0		0	0	1030	160	0	635	170	0	200	430	100	250	0	0	20	0	50	0	0	0	0	0	0	3.7	6.7
84	3	4.7	5	9	0	1	3	3	0	1	0	0	0	0	0	0	0	0	0	0	0		0		0	0	520	0	300	290	170	0	100	0	0	0	0	0	0	0	0	0	0	0	0	0	0	4.7	7.7
85	5	10.3	16.3	12	1	2	14	10	3	2	1	1	1	1	5	0	0	0	0	0	0		0		0	0	845	40	220	1860	1040	190	200	150	30	250	40	630	0	0	0	0	0	0	0	0	0	4.3	5.3
86	5.3	10.7	16	13	3	7	7	6	3	2	0	3	1	0	2	0	0	1	0	0	0		0		0	0	1065	116	460	335	164	170	80	0	160	300	0	120	0	0	20	0	0	0	0	0	0	4.3	7.3
87	3.3	6.7	9.7	7	1	0	5	7	1	0	4	0	0	2	0	0	0	0	0	0	0		0		0	0	570	150	0	468	470	120	0	820	0	0	20	0	0	0	0	0	0	0	0	0	0	3	3.5
88	4	4.7	6	3	0	0	5	4	2	0	0	0	1	0	1	0	0	0	0	0	0		0		0	0	95	0	0	360	490	150	0	0	0	250	0	50	0	0	0	0	0	0	0	0	0	4	6
89	4.7	8.3	11.3	10	2	2	4	6	0	4	1	2	1	0	0	0	0	1	0	2	0	30	0		0	0	760	20	380	85	200	0	125	300	130	250	0	0	0	0	15	0	130	0	0	0	0	2	4
90	4	6	8.3	12	1	0	7	3	4	1	0	0	0	1	0	0	0	0	0	0	0		0		0	0	410	100	0	455	70	218	100	0	0	0	100	0	0	0	0	0	0	0	0	0	0	4	6
91	4.7	7	8.7	6	1	1	5	4	2	1	1	0	2	1	0	0	0	0	0	0	0		0		0	0	400	20	50	410	210	130	110	200	0	350	400	0	0	0	0	0	0	0	0	0	0	3.7	5
92	5	7.7	9.7	6	2	2	7	4	2	1	0	1	1	1	1	0	0	0	0	0	0		0		0	0	550	270	300	880	300	90	100	0	100	250	140	60	0	0	0	0	0	0	0	0	0	5.3	7.3
93	4.7	7	11.3	7	1	3	12	9	5	1	3	1	0	1	0	0	0	0	0	0	0		0		0	0	640	75	145	767	456	190	50	1010	80	0	30	0	0	0	0	0	0	0	0	0	0	5.5	8
94	4	6.3	7.3	6	2	1	3	3	1	1	1	1	1	2	0	0	0	0	0	0	0		0		0	0	285	195	80	70	150	50	60	400	70	250	160	0	0	0	0	0	0	0	0	0	0	5	6.3
95	5	7.7	10	6	3	3	7	4	5	1	0	0	1	0	1	0	0	0	0	0	0		0		0	0	390	235	245	425	87	465	50	0	0	250	0	110	0	0	0	0	0	0	0	0	0	5	7.3
96	4	6	6.3	3	0	1	4	5	0	1	0	0	1	2	1	0	0	0	0	0	0		0		0	0	250	0	180	680	510	0	100	0	0	250	400	120	0	0	0	0	0	0	0	0	0	5	8
97	6	10	13.3	7	2	3	8	5	3	0	7	0	2	1	0	2	0	0	0	0	0		0		0	0	460	270	220	400	250	200	0	500	0	300	30	0	40	0	0	0	0	0	0	0	0	2.7	3.3
98	3	6	8	7	2	0	3	9	0	1	0	0	0	0	0	2	0	0	0	2	0		0		0	0	360	120	0	55	625	0	100	0	0	0	0	0	15	0	0	0	700	0	0	0	0	4.7	7.3
99	4.3	7.7	9	5	1	0	3	4	1	2	2	0	2	1	0	1	0	1	0	2	0		0		0	0	510	200	0	534	215	60	210	300	0	500	10	0	20	0	50	0	580	0	0	0	0	2.3	3.3
100	5	9.3	13	8	3	1	8	5	3	1	4	0	1	1	0	0	0	2	0	0	0		0		0	0	595	230	200	598	185	210	120	500	0	250	100	0	0	0	30	0	0	0	0	0	0	5.3	8.7
101	4.3	5.7	6.3	8	0	0	4	3	2	1	0	0	1	1	0	0	0	0	0	0	0		0		0	0	760	0	0	400	210	140	100	0	0	250	50	0	0	0	0	0	0	0	0	0	0	4	8.3
102	4.7	5	6.7	6	0	0	5	1	3	2	0	0	1	0	0	0	0	0	0	0	0		0		0	0	407	0	0	403	15	140	240	0	0	250	0	0	0	0	0	0	0	0	0	0	0	3.7	5
103	5	8.3	10	8	1	1	6	4	1	1	1	0	1	1	0	0	0	0	0	2	0		0		0	0	515	150	200	626	300	120	120	500	0	250	40	0	0	0	0	0	700	0	0	0	0	3	4
104	4	5	6.3	4	1	1	6	2	1	3	0	1	0	0	0	0	0	0	0	0	0		0		0	0	285	50	200	560	25	50	390	0	70	0	0	0	0	0	0	0	0	0	0	0	0	4	7
105	6.3	9.3	13.7	9	2	3	10	8	6	2	3	1	2	0	0	0	0	2	0	1	0		0		0	0	610	210	90	1182	816	380	170	280	50	310	0	0	0	0	70	0	600	0	0	0	0	4	6.7
106	5	8.7	10.7	6	1	2	6	5	3	0	2	2	1	1	0	0	0	1	0	2	0		0		0	0	624	100	500	510	160	170	0	235	450	250	20	0	0	0	20	0	280	0	0	0	0	4.3	5
107	3.3	6.7	6.7	4	2	1	1	3	0	1	0	2	1	1	0	0	0	0	0	1	0		0		0	0	305	175	100	150	220	0	100	0	75	250	20	0	0	0	0	0	80	0	0	0	0	5.3	6.7
108	4.3	6.7	9	8	1	1	3	3	3	2	0	0	1	0	1	0	0	0	0	0	0		0		0	0	630	150	50	238	160	220	210	0	0	250	0	50	0	0	0	0	0	0	0	0	0	5	9
109	3.7	6	8.7	9	0	0	3	6	1	1	0	0	0	0	0	0	0	0	0	2	0		0		0	0	830	0	0	380	440	50	110	0	0	0	0	0	0	0	0	0	600	0	0	0	0	4.3	7.3
110	4.3	6.3	6.7	7	0	1	3	3	2	1	0	2	0	0	0	1	0	0	0	0	0		0		0	0	830	0	200	640	270	250	100	0	300	0	0	0	100	0	0	0	0	0	0	0	0	5.7	7.7
111	5	8	9.7	6	0	2	6	3	1	1	0	2	1	1	0	1	0	0	0	0	0		0		0	0	540	0	270	1270	200	50	50	0	130	250	200	0	50	0	0	0	0	0	0	0	0	4.7	6.7
112	4	5.3	6.3	7	1	2	3	1	2	0	0	0	1	2	0	0	0	1	0	0	0		0		0	0	710	120	330	280	200	200	0	0	0	250	170	0	0	0	20	0	0	0	0	0	0	4	6
113	4.3	6.7	7.3	8	0	1	6	3	2	0	1	1	0	1	0	0	0	0	0	1	0		0		0	0	920	0	300	1110	300	200	0	320	100	0	20	0	0	0	0	0	500	0	0	0	0	4.3	6.3
114	2.7	5.3	6.3	5	3	0	4	1	1	1	2	0	0	1	0	0	0	0	0	0	0		0		0	0	450	640	0	290	40	50	110	720	0	0	70	0	0	0	0	0	0	0	0	0	0	4.7	8
115	4.7	8.7	12	9	0	2	9	5	1	2	3	1	0	0	0	1	0	0	0	0	0		0		0	0	700	0	230	725	430	50	210	870	600	0	0	0	75	0	0	0	0	0	0	0	0	4.7	8.7
116	4	5.7	6.3	3	0	1	4	6	1	1	0	0	1	2	1	0	0	0	0	1	0		0		0	0	180	0	75	460	770	60	50	0	0	250	350	100	0	0	0	0	80	0	0	0	0	3.3	4
117	6	9.5	16	3	0	1	7	6	1	3	4	0	3	2	0	1	1	0	0	0	0		0		0	0	190	0	200	620	370	60	195	670	0	950	100	0	40	10	0	0	0	0	0	0	0	6	10
118	4	6	6.7	5	2	1	6	2	1	1	0	0	0	1	0	1	0	0	0	0	0		0		0	0	330	300	400	530	190	60	50	0	0	0	80	0	80	0	0	0	0	0	0	0	0	5.3	7.3
119	6	7.7	9.7	4	1	0	6	4	3	1	4	0	1	1	0	0	0	0	0	1	0		0		0	0	375	90	0	710	480	210	50	950	0	250	200	0	0	0	0	0	120	0	0	0	0	1.7	2.7
120	5	10	10.7	7	2	2	2	6	2	1	2	0	1	2	0	1	0	1	0	2	0		0		0	0	480	310	250	300	590	180	50	590	0	250	300	0	100	0	5	0	330	0	0	0	0	4.3	7.3
121	4.7	10	14.3	3	4	1	9	8	3	2	3	0	1	3	1	4	0	0	0	2	0		0		0	0	200	300	200	1150	490	160	100	300	0	200	370	60	150	0	0	0	280	0	0	0	0	3.7	5.7
122	4.3	5.3	6.3	2	1	1	3	8	1	1	0	0	1	0	0	0	0	1	0	0	0		0		0	0	150	80	400	330	570	60	30	0	0	250	0	0	0	0	5	0	0	0	0	0	0	4	6
123	4	9	10.7	4	1	2	4	4	2	3	1	2	2	0	0	0	0	0	0	4	0		0		0	0	230	150	250	400	210	90	100	200	180	450	0	0	0	0	0	0	630	0	0	0	0	5	7.7
124	4	5	7.3	4	0	3	7	3	1	1	2	0	1	0	0	0	0	1	0	0	0		0		0	0	195	0	220	436	140	60	100	500	0	100	0	0	0	0	5	0	0	0	0	0	0	4	5.3
125	5.3	8	10.3	7	0	2	7	3	3	0	1	2	1	0	0	2	0	0	2	0	0		0		0	0	380	0	110	375	60	280	0	10	250	250	0	0	80	0	0	30	0	0	0	0	0	2	3
126	4.5	6	7.5	8	0	0	2	2	2	1	3	0	1	0	0	0	0	0	0	0	0		0		0	0	540	0	0	93	110	360	200	70	0	440	0	0	0	0	0	0	0	0	0	0	0	5.3	9
127	3.7	6.3	8	5	1	2	5	2	3	1	4	0	1	0	0	0	0	0	0	0	0		0		0	0	325	100	30	700	90	300	100	650	0	250	0	0	0	0	0	0	0	0	0	0	0	4.3	5
128	4.7	6.3	7.7	7	1	0	4	2	2	1	1	1	2	0	0	0	0	0	0	0	0		0		0	0	460	150	0	490	85	180	200	300	100	470	0	0	0	0	0	0	0	0	0	0	0	4	4.7
129	4.3	7.3	8.7	7	1	0	4	5	3	1	1	1	1	0	0	1	0	0	0	0	0		0		0	0	560	100	0	283	385	320	200	20	50	250	0	0	50	0	0	0	0	0	0	0	0	5.3	8.7
130	3	4	4.3	4	0	0	4	2	0	0	3	1	1	0	0	0	0	0	0	0	0		0		0	0	325	0	0	355	60	0	0	550	100	250	0	0	0	0	0	0	0	0	0	0	0	4.7	9.7
131	4.3	6.7	10	6	0	0	9	1	3	1	0	0	1	1	0	0	0	0	0	1	0		0		0	0	320	0	0	1000	50	270	60	0	0	250	100	0	0	0	0	0	90	0	0	0	0	5.3	8.7
132	6.3	8.7	11.7	5	1	3	9	5	2	0	5	1	1	3	0	1	0	0	0	0	0		0		0	0	410	50	340	830	150	180	0	850	100	250	220	0	15	0	0	0	0	0	0	0	0	3.3	4.3
133	2.7	5.3	6	10	0	0	1	4	0	1	1	1	1	0	0	0	0	0	0	0	0		0		0	0	1500	0	0	300	465	0	200	400	500	250	0	0	0	0	0	0	0	0	0	0	0	4.3	7.3
134	1.7	3	3.3	7	0	0	0	0	1	1	0	0	1	0	0	0	0	0	0	0	0		0		0	0	1000	0	0	0	0	50	120	0	0	250	0	0	0	0	0	0	0	0	0	0	0	4	6.3
135	4.3	7.7	9	5	1	3	2	4	1	2	3	2	0	2	0	0	0	0	0	1	0		0		0	0	455	150	145	80	230	50	140	570	130	0	40	0	0	0	0	0	550	0	0	0	0	4	7
136	3	3.7	3.7	6	0	2	0	1	2	0	0	0	0	0	0	0	0	0	0	0	0		0		0	0	575	0	600	0	100	200	0	0	0	0	0	0	0	0	0	0	0	0	0	0	0	5.3	7.3
137	2.3	3	3.7	6	1	0	2	0	1	0	0	0	0	0	0	0	0	0	0	0	0		0		0	0	550	150	0	60	0	50	0	0	0	0	0	0	0	0	0	0	0	0	0	0	0	4.7	8.7
138	4.3	8	9.3	9	2	2	3	4	1	0	1	1	1	1	0	1	0	0	0	2	0		0		0	0	860	120	130	450	282	100	0	200	50	250	150	0	30	0	0	0	800	0	0	0	0	5	5.7
139	5.3	9.7	12.3	8	1	3	7	4	4	4	2	1	1	0	0	3	0	0	0	0	0		0		0	0	890	70	400	825	280	310	570	300	25	250	0	0	190	0	0	0	0	0	0	0	0	5	5.7
140	4	5.7	8	9	2	1	6	2	4	0	0	0	0	0	0	2	0	0	0	0	0		0		0	0	795	450	20	730	260	250	0	0	0	0	0	0	30	0	0	0	0	0	0	0	0	4	5
141	5	8.7	9	8	1	2	4	2	2	0	5	0	2	3	0	1	0	0	0	0	0		0		0	0	546	50	300	362	50	130	0	210	0	475	280	0	10	0	0	0	0	0	0	0	0	4.7	7.3
142	3	4.7	4.7	6	1	0	1	3	0	0	0	1	1	0	0	0	0	0	0	1	0		0		0	0	690	300	0	30	140	0	0	0	200	250	0	0	0	0	0	0	80	0	0	0	0	3	3.7
143	5	8.3	9.7	7	2	4	5	7	1	1	0	0	1	0	1	2	0	0	0	0	0		0		0	0	581	180	314	92	419	20	40	0	0	250	0	30	28	0	0	0	0	0	0	0	0	5	9
144	4	7	7.3	10	1	0	4	5	3	0	1	0	1	0	1	0	0	0	0	0	0		0		0	0	1105	50	0	350	190	210	0	100	0	215	0	84	0	0	0	0	0	0	0	0	0	4.7	7
145	4.7	7.3	10.3	7	3	2	8	4	0	1	0	0	2	1	0	2	0	0	1	0	0		0		0	0	780	310	40	960	240	0	120	0	0	320	10	0	40	0	0	20	0	0	0	0	0	2.7	4.7
146	3	5.7	5.7	10	0	0	2	4	1	0	1	0	0	0	0	1	0	0	0	0	0		0		0	0	1100	0	0	330	440	50	0	250	0	0	0	0	20	0	0	0	0	0	0	0	0	4	7.7
147	4.3	5.3	8	5	1	1	9	2	2	0	0	1	1	1	0	2	0	0	0	0	0		0		0	0	415	150	20	1200	90	120	0	0	20	250	20	0	70	0	0	0	0	0	0	0	0	4	6.3
148	5	10	12.7	7	2	1	8	2	1	3	2	3	0	1	1	0	0	0	1	0	0		0		0	0	400	130	100	430	220	50	270	400	160	0	100	100	0	0	0	20	0	0	0	0	0	5	7.7
149	4.7	7.3	9	3	3	0	8	3	2	1	1	1	1	2	0	1	0	0	0	0	0		0		0	0	120	410	0	690	250	100	100	200	30	250	160	0	20	0	0	0	0	0	0	0	0	5	9
150	3.7	6.7	8	8	2	0	5	3	1	1	0	0	1	0	0	1	0	1	0	0	0		0		0	0	1090	220	0	220	130	30	100	0	0	250	0	0	20	0	15	0	0	0	0	0	0	3.3	6.3
151	5	7	9	4	1	1	6	6	2	0	0	1	2	1	0	1	0	0	1	0	0		0		0	0	584	80	20	642	530	230	0	0	50	477	30	0	40	0	0	50	0	0	0	0	0	4	5.3
152	3.3	4.7	5.7	10	0	1	2	2	1	0	0	0	0	0	1	0	0	1	0	0	0		0		0	0	1185	0	200	250	110	50	0	0	0	0	0	100	0	0	20	0	0	0	0	0	0	4	4.7
153	3.3	5	5.7	5	0	0	3	2	0	1	0	1	1	0	0	0	0	0	0	0	0		0		0	0	278	0	0	244	50	0	100	0	100	250	0	0	0	0	0	0	0	0	0	0	0	2.7	3.3
154	4	6.7	8.3	7	2	1	3	2	1	1	3	0	1	0	0	0	0	0	0	0	0		0		0	0	540	105	150	323	78	40	100	410	0	250	0	0	0	0	0	0	0	0	0	0	0	5.3	8.3
155	4.3	7	8	4	2	0	3	5	1	1	3	1	0	1	1	0	0	1	0	0	0		0		0	0	320	380	0	190	470	50	120	1200	300	0	200	100	0	0	50	0	0	0	0	0	0	6	7
156	2.3	5	5	8	0	1	1	0	1	0	1	0	0	0	0	0	0	0	0	0	0		0		0	0	775	0	200	180	0	60	0	200	0	0	0	0	0	0	0	0	0	0	0	0	0	2.7	4.7
157	4.7	6.3	7.3	2	0	1	1	5	3	1	2	1	2	0	0	0	0	0	1	3	0		0		0	0	100	0	200	60	430	170	50	400	80	500	0	0	0	0	0	100	430	0	0	0	0	5	9
158	4.3	6	6	8	0	0	2	2	1	0	0	0	1	1	0	0	0	0	0	0	0		0		0	0	750	0	0	330	450	60	0	0	0	250	200	0	0	0	0	0	0	0	0	0	0	4.3	7
159	3.3	4	4.3	3	4	1	0	1	1	0	0	0	0	0	0	0	0	0	0	0	0		0		0	0	150	730	50	0	240	60	0	0	0	0	0	0	0	0	0	0	0	0	0	0	0	2.3	2.7
160	5	7	8.7	5	1	0	6	3	2	1	4	0	1	0	0	1	0	0	0	0	0		0		0	0	300	100	0	650	170	90	50	900	0	250	0	0	100	0	0	0	0	0	0	0	0	5.3	8.3
161	5	10.3	13.7	9	2	0	7	6	1	3	2	1	3	0	0	0	0	0	0	1	0		0		0	0	600	250	0	810	250	60	290	400	50	620	0	0	0	0	0	0	80	0	0	0	0	3.3	6.7
162	3	6	9	3	1	0	2	1	0	1	1	0	0	0	0	0	0	0	0	0	0		0		0	0	400	80	0	350	30	0	50	200	0	0	0	0	0	0	0	0	0	0	0	0	0	3.7	5.7
163	3.3	6	6	4	1	1	1	2	1	2	1	1	1	0	0	0	0	0	0	1	0		0		0	0	170	180	30	150	110	60	100	250	200	250	0	0	0	0	0	0	80	0	0	0	0	4.3	6.3
164	3.7	5.7	6.7	3	0	0	5	3	1	2	2	1	0	0	0	0	0	0	0	1	0		0		0	0	150	0	0	650	715	60	300	600	40	0	0	0	0	0	0	0	80	0	0	0	0	3.7	7
165	4	6	6.7	3	1	2	3	3	0	2	0	0	0	0	1	0	0	1	0	1	0		0		0	0	300	180	250	350	280	0	100	0	0	0	0	100	0	0	15	0	200	0	0	0	0	5	8
166	4.7	6	8.7	5	0	2	11	6	2	0	1	1	0	1	0	0	0	0	0	0	0		0		0	0	225	0	75	1380	217	110	0	100	100	0	50	0	0	0	0	0	0	0	0	0	0	4.3	6
167	3	6.3	8	4	2	0	3	1	1	2	1	2	1	0	0	0	0	1	0	0	0		0		0	0	250	380	0	460	50	120	150	200	290	250	0	0	0	0	10	0	0	0	0	0	0	4.3	7.3
168	3.7	6	6.3	7	1	1	3	1	2	1	1	0	1	0	1	0	0	0	0	0	0		0		0	0	400	200	200	380	130	140	80	200	0	250	0	50	0	0	0	0	0	0	0	0	0	5	8
169	2.3	3.3	4	6	0	0	1	1	1	0	0	2	0	0	0	0	0	0	0	1	0		0		0	0	450	0	0	150	90	60	0	0	350	0	0	0	0	0	0	0	80	0	0	0	0	3.7	4.7
170	4.7	10.7	12	8	1	2	2	5	3	3	1	0	1	0	1	0	0	4	0	3	0		0		0	0	1000	100	245	300	270	240	150	200	0	250	0	100	0	0	170	0	210	0	0	0	0	4.3	7.3
171	2.3	3	4	3	0	0	2	1	0	2	0	0	1	0	0	0	0	0	0	0	0		0		0	0	150	0	0	270	40	0	150	0	0	250	0	0	0	0	0	0	0	0	0	0	0	4.7	7
172	3	4.5	6	1	0	0	3	1	0	1	2	0	2	0	1	0	0	1	0	0	0		0		0	0	30	0	0	250	60	0	20	300	0	500	0	50	0	0	5	0	0	0	0	0	0	3.7	4.7
173	3.7	5.7	7.3	10	3	1	2	1	1	0	0	1	1	0	0	0	0	0	0	0	0		0		0	0	435	360	25	190	40	60	0	0	200	250	0	0	0	0	0	0	0	0	0	0	0	4.7	7.7
174	4	4.7	5	4	0	0	3	2	3	0	0	0	2	0	0	0	0	0	0	0	0		0		0	0	300	0	0	460	300	220	0	0	0	500	0	0	0	0	0	0	0	0	0	0	0	4.7	7
175	4.7	7.3	9	9	0	1	5	2	3	0	1	0	0	1	0	0	0	1	0	2	0		0		0	0	1275	0	200	780	150	240	0	100	0	0	180	0	0	0	10	0	330	0	0	0	0	5	5.7
176	4.3	4	4.7	1	0	0	4	1	2	1	2	0	1	0	0	0	0	0	0	0	0		0		0	0	75	0	0	440	150	180	90	500	0	250	0	0	0	0	0	0	0	0	0	0	0	4.7	6.3
177	4	5	6.7	5	0	0	4	0	1	2	0	0	1	0	0	0	0	0	0	0	0		0		0	0	350	0	0	500	0	60	190	0	0	250	0	0	0	0	0	0	0	0	0	0	0	3.3	5
178	4.7	7.7	8.3	1	0	2	4	5	1	2	0	0	1	2	0	0	0	0	0	1	0		0		0	0	75	0	350	500	470	60	250	0	0	250	250	0	0	0	0	0	200	0	0	0	0	4.3	8
179	6.3	10	16.3	5	0	0	16	4	4	2	1	3	2	2	1	1	0	0	0	0	0		0		0	0	350	0	0	1540	217	360	190	200	270	500	350	40	40	0	0	0	0	0	0	0	0	4.3	5.7
180	2.7	4.3	4.7	5	0	0	1	1	1	2	0	1	1	0	0	0	0	0	0	1	0		0		0	0	575	0	0	30	15	60	250	0	200	250	0	0	0	0	0	0	150	0	0	0	0	3.3	5.7
181	7	11	20	4	0	0	5	1	3	0	2	0	2	2	0	1	0	1	1	0	0		0		0	0	275	0	0	530	40	220	0	400	0	500	250	0	60	0	100	60	0	0	0	0	0	5	8.3
182	4.3	6.7	9	4	0	1	9	3	1	0	2	0	1	4	1	0	0	0	0	0	0		0		0	0	350	0	250	710	85	60	0	40	0	250	350	30	0	0	0	0	0	0	0	0	0	5.3	6.3
183	5	8	10	7	0	1	8	2	2	0	2	1	1	1	1	0	0	1	0	0	0		0		0	0	500	0	150	838	70	180	0	350	200	250	150	30	0	0	50	0	0	0	0	0	0	4.7	8.3
184	4.7	5.7	7	5	0	2	6	2	2	1	0	0	0	0	0	0	0	0	0	0	0		0		0	0	500	0	418	834	190	180	90	0	0	0	0	0	0	0	0	0	0	0	0	0	0	3.3	5.3
185	4.3	6.3	6.7	6	0	1	3	4	3	0	1	0	0	0	0	1	0	0	0	0	0		0		0	0	460	0	100	338	340	240	0	200	0	0	0	0	70	0	0	0	0	0	0	0	0	3.3	5.3
186	4	5.7	6.3	4	0	1	3	3	1	1	0	0	1	0	0	0	0	0	0	0	0		0		0	0	325	0	250	468	440	120	100	0	0	250	0	0	0	0	0	0	0	0	0	0	0	5	7.3
187	5.3	6.7	7.7	2	0	0	8	3	3	3	1	1	1	0	1	0	0	0	1	1	0		0		0	0	150	0	0	1022	140	250	290	200	30	250	0	12	0	0	0	70	300	0	0	0	0	2.3	3
188	3.7	4.7	4.7	1	0	0	3	2	2	1	0	0	1	1	0	0	0	0	0	0	0		0		0	0	75	0	0	182	84	180	100	0	0	250	200	0	0	0	0	0	0	0	0	0	0	4.3	7
189	5.3	6.7	8.7	4	0	0	7	2	1	1	1	1	2	0	2	0	0	1	1	0	0		0		0	0	250	0	0	710	260	120	120	75	200	500	0	175	0	0	200	150	0	0	0	0	0	5	5.7
190	3.7	5.3	6	4	0	0	2	2	1	0	1	2	0	1	0	0	0	0	1	0	0		0		0	0	300	0	0	90	90	60	0	10	270	0	200	0	0	0	0	20	0	0	0	0	0	6	10
191	4.3	7.3	8.3	3	0	1	5	2	1	1	2	0	1	0	1	2	0	0	0	0	1		0		0	0	200	0	250	530	70	60	150	500	0	250	0	75	250	0	0	0	0	50	0	0	0	4.3	7.3
192	3.7	6	6	2	0	0	2	2	2	1	0	0	1	2	1	1	0	1	0	1	0		0		0	0	175	0	0	250	190	180	100	0	0	250	300	150	150	0	50	0	300	0	0	0	0	4.3	6.3
193	3.7	6.7	8.3	7	0	0	3	3	0	2	3	2	1	1	0	0	0	0	2	0	0		0		0	0	425	0	0	330	110	0	190	320	130	250	100	0	0	0	0	60	0	0	0	0	0	3	5.3
194	3.3	4.3	5.3	3	0	1	4	2	1	0	2	0	1	0	1	0	0	0	0	0	0		0		0	0	275	0	250	490	115	60	0	400	0	250	0	40	0	0	0	0	0	0	0	0	0	4	7.3
195	4	4.7	5.7	2	0	2	3	0	2	1	0	1	1	0	0	0	0	0	1	0	0		0		0	0	145	0	450	450	0	140	100	0	30	250	0	0	0	0	0	100	0	0	0	0	0	3.3	5.3
196	4.3	6.3	7.7	3	0	1	7	2	1	1	1	0	1	0	1	0	0	1	0	2	0		0		0	0	275	0	250	1086	82	120	100	200	0	250	0	40	0	0	50	0	650	0	0	0	0	3	5
197	3.7	5	6	5	0	1	4	1	1	2	0	0	0	1	0	0	0	0	0	0	0		0		0	0	350	0	20	450	40	60	140	0	0	0	200	0	0	0	0	0	0	0	0	0	0	4.7	7
198	3.7	6.3	7	3	0	1	2	1	1	4	3	0	1	0	1	0	0	1	0	1	0		0		0	0	275	0	250	300	40	60	315	550	0	250	0	100	0	0	50	0	150	0	0	0	0	4	7.3
199	4.3	7.7	8.3	5	0	0	2	4	3	1	1	2	1	0	0	0	0	0	0	0	2		0		0	0	500	0	0	318	150	300	100	200	70	250	0	0	0	0	0	0	0	120	0	0	0	4.7	8.3
200	3.3	4	5	4	0	0	1	2	1	0	4	0	0	0	0	1	0	0	0	0	0		0		0	0	300	0	0	150	240	60	0	760	0	0	0	0	40	0	0	0	0	0	0	0	0	4	6.7
201	5	6	9	3	0	1	4	2	2	2	0	0	1	0	0	0	0	1	0	0	1		0		0	0	325	0	250	490	260	100	130	0	0	250	0	0	0	0	50	0	0	50	0	0	0	4	7.3
202	3.3	4.7	5.3	5	0	0	5	4	1	0	0	0	0	0	1	0	0	0	0	0	0		0		0	0	425	0	0	650	130	40	0	0	0	0	0	40	0	0	0	0	0	0	0	0	0	4	6
203	3.7	4	4.7	4	0	1	4	0	2	0	0	3	0	0	0	0	0	0	0	0	0		0		0	0	500	0	250	750	0	170	0	0	450	0	0	0	0	0	0	0	0	0	0	0	0	4.3	7
204	3.7	4.7	5.3	2	0	0	4	1	2	0	1	2	0	0	1	0	0	0	0	0	0		0		0	0	125	0	0	385	40	123	0	200	190	0	0	40	0	0	0	0	0	0	0	0	0	4.3	7.3
205	5.5	8	9.5	2	0	2	4	2	2	1	0	0	1	0	1	0	0	0	0	2	0		0		0	0	150	0	250	518	70	180	100	0	0	250	0	40	0	0	0	0	350	0	0	0	0	3.3	4.7
206	2.7	5	5	6	0	0	3	3	1	0	0	1	0	0	1	0	0	0	0	0	0		0		0	0	400	0	0	200	290	60	0	0	200	0	0	75	0	0	0	0	0	0	0	0	0	3.3	5.3
207	3.3	4.7	5.7	2	0	0	8	2	4	0	2	1	1	0	0	0	0	0	0	0	0		0		0	0	125	0	0	906	100	310	0	270	150	250	0	0	0	0	0	0	0	0	0	0	0	5	7.3
208	4.7	5.7	6.3	3	0	0	4	2	4	1	3	0	2	0	0	0	0	0	0	0	0		0		0	0	200	0	0	372	126	420	100	700	0	325	0	0	0	0	0	0	0	0	0	0	0	4	6.7
209	5	6.3	8.7	7	0	3	6	1	2	1	0	0	0	0	0	0	0	0	0	0	0		0		0	0	255	0	115	460	50	180	30	0	0	0	0	0	0	0	0	0	0	0	0	0	0	4.7	5.3
210	5.7	8.7	12	5	1	3	8	4	1	3	5	0	3	1	0	0	0	0	0	0	0		0		0	0	295	50	130	510	90	60	130	480	0	525	40	0	0	0	0	0	0	0	0	0	0	4	6.3
211	2.3	4.7	5	4	2	0	3	0	1	0	0	0	1	0	1	0	0	1	0	0	1		0		0	0	350	175	0	375	0	60	0	0	0	250	0	250	0	0	10	0	0	20	0	0	0	4.7	6
212	5	9.3	12.3	8	2	2	7	4	1	2	3	1	1	0	2	0	0	0	0	0	0		0		0	0	460	130	30	650	290	60	190	500	100	250	0	100	0	0	0	0	0	0	0	0	0	4	7
213	4.7	9.7	12.3	7	3	2	6	5	2	0	3	1	0	0	1	0	0	0	0	2	0		0		0	0	310	180	65	550	300	90	0	350	100	0	0	75	0	0	0	0	290	0	0	0	0	4	7.7
214	4	5	6	2	0	1	2	3	1	2	2	0	1	1	1	0	0	0	0	1	0		0		0	0	100	0	100	130	340	60	200	500	0	250	100	200	0	0	0	0	90	0	0	0	0	4.3	8.7
215	3.3	4.7	5	3	1	0	3	5	1	0	0	1	1	1	0	0	0	0	0	0	0		0		0	0	225	100	0	260	190	60	0	0	100	250	100	0	0	0	0	0	0	0	0	0	0	2.7	4.3
216	5	10	10	2	1	0	1	2	1	2	0	0	1	0	0	0	0	1	0	0	0		0		0	0	80	75	0	20	70	60	75	0	0	250	0	0	0	0	20	0	0	0	0	0	0	3.7	7.3
217	3.7	7.7	9	5	2	0	5	3	3	5	1	0	0	0	0	0	0	2	0	0	0		0		0	0	255	125	0	250	90	110	150	300	0	0	0	0	0	0	30	0	0	0	0	0	0	5	7.7
218	5.7	7.7	10	5	1	1	8	3	2	1	2	0	2	1	1	0	0	0	0	0	0		0		0	0	290	70	250	625	120	90	100	500	0	500	25	50	0	0	0	0	0	0	0	0	0	5.3	7.7
219	2	3	3	4	0	0	2	1	0	0	0	0	0	0	0	0	0	0	0	0	0		0		0	0	180	0	0	106	75	0	0	0	0	0	0	0	0	0	0	0	0	0	0	0	0	2.3	4.7
220	4.3	9	11.3	7	3	0	3	6	1	3	1	1	2	0	2	0	0	2	0	2	0		0		0	0	550	200	0	300	310	60	280	200	100	500	0	30	0	0	70	0	390	0	0	0	0	5.3	9.7
221	2.7	4	4.7	3	1	0	2	1	0	1	0	0	1	0	0	0	0	0	0	0	0		0		0	0	205	100	0	155	100	0	100	0	0	220	0	0	0	0	0	0	0	0	0	0	0	4.3	6.7
222	4.7	6	7.3	5	1	0	5	4	3	1	2	0	1	0	0	0	0	0	0	0	0		0		0	0	265	50	0	520	250	160	100	350	0	250	0	0	0	0	0	0	0	0	0	0	0	4	6
223	3.7	5	6.7	3	0	0	5	0	4	2	0	0	1	0	0	0	0	0	0	1	0		0		0	0	225	0	0	525	0	320	190	0	0	250	0	0	0	0	0	0	500	0	0	0	0	5	7
224	3	3.7	4.3	7	0	0	3	0	1	0	1	0	1	0	0	0	0	0	0	0	0		0		0	0	530	0	0	250	0	60	0	200	0	250	0	0	0	0	0	0	0	0	0	0	0	2.5	4.5
225	5.7	11.7	14.3	9	1	2	6	4	2	3	4	0	2	3	4	0	0	1	1	1	0		0		0	0	560	50	65	410	90	90	155	1050	0	470	210	350	0	0	20	100	350	0	0	0	0	2	3.3
226	4.3	7	8.3	7	0	0	5	4	3	0	0	1	1	0	1	0	0	0	0	1	0		0		0	0	470	0	0	290	190	150	0	0	50	250	0	250	0	0	0	0	90	0	0	0	0	5.3	9.3
227	4.3	5.7	7	4	1	0	4	1	3	1	2	0	1	0	0	0	0	0	0	0	0		0		0	0	225	100	0	490	120	255	100	350	0	250	0	0	0	0	0	0	0	0	0	0	0	5.7	8.7
228	3	3.7	3.7	4	1	0	3	1	2	0	0	0	0	0	0	0	0	0	0	0	0		0		0	0	375	100	0	256	70	620	0	0	0	0	0	0	0	0	0	0	0	0	0	0	0	3.3	4.7
229	3.7	5.7	8.3	8	2	0	4	1	1	3	3	0	1	0	0	0	0	0	0	1	0		0		0	0	460	125	0	430	200	60	390	550	0	250	0	0	0	0	0	0	90	0	0	0	0	5.3	10.3
230	4	7	8	2	1	0	2	2	1	3	0	1	2	2	0	0	0	0	0	0	0		0		0	0	100	100	0	350	65	60	260	0	200	500	400	0	0	0	0	0	0	0	0	0	0	5.3	8.7
231	4.3	6.3	6.7	3	0	1	3	2	1	3	0	1	2	1	1	0	0	0	0	0	0		0		0	0	250	0	250	148	98	60	350	0	100	500	40	100	0	0	0	0	0	0	0	0	0	2.7	4
232	5	6.7	9.3	4	0	2	7	3	2	1	3	0	1	1	1	0	0	0	1	0	0		0		0	0	350	0	300	598	250	180	90	310	0	250	50	100	0	0	0	10	0	0	0	0	0	4.3	6
233	6.3	7	8.3	2	0	1	6	3	2	2	2	1	2	1	1	0	0	0	0	0	1		0		0	0	150	0	50	440	125	180	190	500	200	500	30	75	0	0	0	0	0	50	0	0	0	4	5.7
234	3.7	5.7	7.7	4	0	1	6	1	2	1	1	0	1	0	0	0	0	0	0	0	0		0		0	0	450	0	250	1048	40	180	100	300	0	250	0	0	0	0	0	0	0	0	0	0	0	4.7	7
235	5	7	9.7	5	0	1	7	1	5	2	2	1	1	1	2	0	0	0	0	1	0		0		0	0	350	0	100	1126	40	470	350	500	70	250	150	175	0	0	0	0	350	0	0	0	0	4.7	7
236	4.7	8	8.7	3	0	2	2	1	1	1	4	4	1	0	0	0	0	0	0	0	0		0		0	0	225	0	300	300	40	120	100	760	1150	250	0	0	0	0	0	0	0	0	0	0	0	4.7	6.7
237	3.7	5.7	7.3	4	0	0	1	1	1	1	2	0	2	0	0	0	0	2	0	1	0		0		0	0	375	0	0	150	40	60	100	400	0	500	0	0	0	0	120	0	150	0	0	0	0	4	6.3
238	5.7	8.7	13	6	0	1	7	2	2	3	6	0	1	1	0	0	0	0	1	0	0		0		0	0	345	0	10	808	130	180	230	830	0	250	100	0	0	0	0	20	0	0	0	0	0	4.7	9.3
239	4.7	7.7	10.7	5	0	0	9	2	3	3	3	1	1	0	0	0	0	0	1	0	1		0		0	0	400	0	0	1108	70	280	330	550	50	250	0	0	0	0	0	100	0	50	0	0	0	4.3	8
240	4.7	6	7	3	0	0	6	3	2	2	1	0	1	0	0	0	0	0	0	0	0		0		0	0	250	0	0	628	170	180	300	200	0	250	0	0	0	0	0	0	0	0	0	0	0	4.7	7.3
241	5	7	9.7	3	0	1	4	3	2	1	4	0	1	0	0	0	0	0	0	0	0		0		0	0	200	0	50	518	115	180	100	750	0	250	0	0	0	0	0	0	0	0	0	0	0	4.7	8
242	4.3	6	8.3	4	0	0	7	4	3	1	0	0	1	0	0	1	0	0	0	2	0		0		0	0	320	0	0	710	420	150	100	0	0	250	0	0	60	0	0	0	400	0	0	0	0	3.7	6.3
243	5	6.7	7.7	2	0	0	3	5	3	1	0	0	1	0	0	1	0	0	0	1	0		0		0	0	150	0	0	168	518	220	100	0	0	250	0	0	80	0	0	0	250	0	0	0	0	5.3	9
244	5.3	8.3	10.7	5	0	0	5	3	2	1	2	1	2	0	0	0	0	0	0	1	0		0		0	0	325	0	0	686	310	90	100	400	300	500	0	0	0	0	0	0	350	0	0	0	0	4.7	8.3
245	3.3	5	6	4	0	0	1	5	2	2	1	0	1	1	0	0	0	0	0	0	0		0		0	0	350	0	0	300	620	180	200	200	0	250	75	0	0	0	0	0	0	0	0	0	0	4	6
246	3	3.7	4.7	4	0	0	3	1	5	0	2	1	0	0	0	0	0	0	0	0	0		0		0	0	250	0	0	450	50	480	0	600	50	0	0	0	0	0	0	0	0	0	0	0	0	5	6.7
247	7	12	18	2	1	1	4	3	1	2	3	0	1	0	0	0	0	0	0	0	0		0		0	0	150	100	100	450	250	60	80	1100	0	250	0	0	0	0	0	0	0	0	0	0	0	5	9.3
248	4	4	4.7	2	0	1	3	0	2	0	3	0	2	0	0	0	0	0	0	0	0		0		0	0	100	0	200	155	0	35	0	450	0	450	0	0	0	0	0	0	0	0	0	0	0	4.7	8.7
249	5.3	6.7	11	4	1	0	8	4	2	0	4	0	2	1	0	0	0	1	0	0	0		0		0	0	230	100	0	1040	200	180	0	1200	0	500	60	0	0	0	50	0	0	0	0	0	0	4.3	6
250	4.3	7.7	9.3	5	0	3	5	2	3	4	1	0	1	2	1	0	0	0	0	1	0		0		0	0	450	0	360	540	240	250	285	200	0	250	300	30	0	0	0	0	250	0	0	0	0	5.3	7.7
335	5.3	8	10	4	0	2	11	3	3	0	2	3	2	2	0	0	0	0	0	1	0		0		0	0	325	0	200	490	160	130	0	400	470	450	260	0	0	0	0	0	150	0	0	0	0	5	9
336	4	5.7	6	5	0	1	2	1	1	2	3	0	2	1	0	0	0	0	0	0	0		0		0	0	385	0	10	530	45	60	130	750	0	500	150	0	0	0	0	0	0	0	0	0	0	4	6
337	3.7	5.3	6.7	5	0	1	5	0	2	1	1	0	2	0	1	0	0	1	0	1	0		0		0	0	375	0	100	660	0	180	150	150	0	450	0	250	0	0	20	0	175	0	0	0	0	4.7	7.7
338	3.3	5.3	6.7	3	0	0	5	1	0	0	3	0	1	0	1	0	0	0	0	0	0		0		0	0	225	0	0	1070	40	0	0	290	0	250	0	40	0	0	0	0	0	0	0	0	0	2.7	5.3
339	4.7	6.3	8.7	6	0	1	5	3	1	2	0	0	1	0	0	0	0	0	0	0	0		0		0	0	535	0	250	630	180	60	190	0	0	250	0	0	0	0	0	0	0	0	0	0	0	4	7
340	4.3	6.3	8.3	3	0	1	5	1	2	0	3	0	2	0	1	0	0	0	0	0	0		0		0	0	250	0	75	722	200	240	0	620	0	450	0	150	0	0	0	0	0	0	0	0	0	5	7.7
341	2.7	3.7	4.3	5	0	1	2	2	2	2	0	0	0	0	0	0	0	1	0	0	0		0		0	0	550	0	250	170	240	180	350	0	0	0	0	0	0	0	30	0	0	0	0	0	0	4	6.7
342	3	4.7	5.7	7	0	0	4	3	2	0	0	0	0	0	2	0	0	0	0	0	0		0		0	0	675	0	0	478	250	180	0	0	0	0	0	150	0	0	0	0	0	0	0	0	0	4.3	5
343	4.3	5	6	5	0	0	3	1	4	1	0	0	1	0	0	0	0	0	0	0	0		0		0	0	375	0	0	443	40	360	360	0	0	250	0	0	0	0	0	0	0	0	0	0	0	1.7	1.7
344	3	4.3	4.7	3	0	0	1	2	1	1	0	1	1	0	0	0	0	0	0	0	0		0		0	0	225	0	0	10	140	30	100	0	150	250	0	0	0	0	0	0	0	0	0	0	0	3	4.7
345	4.3	4.3	4.3	0	0	0	3	3	0	1	3	0	2	0	0	0	0	0	0	0	0		0		0	0	0	0	0	186	600	0	100	600	0	450	0	0	0	0	0	0	0	0	0	0	0	2.7	5.7
346	4.3	9.7	13.3	7	0	1	4	1	1	4	2	0	7	1	1	1	0	1	0	4	1		0		0	0	450	0	70	255	40	60	310	400	0	1475	30	100	12	0	55	0	950	30	0	0	0	4.3	7.7
347	5	7.7	10.7	6	0	3	7	2	1	0	1	0	1	3	2	0	0	1	0	0	1		0		0	0	310	0	390	590	55	120	0	200	0	250	350	175	0	0	10	0	0	30	0	0	0	4.7	7.7
348	6.3	13	20.7	17	0	0	16	11	4	3	6	0	3	1	2	3	0	1	1	0	0		0		0	0	1710	0	0	1320	475	310	280	1600	0	750	70	200	450	0	5	150	0	0	0	0	0	5.3	7.7
349	3.3	3.3	3.7	1	0	0	4	2	2	0	0	0	1	0	0	0	0	0	0	0	0		0		0	0	175	0	0	588	90	190	0	0	0	250	0	0	0	0	0	0	0	0	0	0	0	4	7
350	6.7	13	20.7	12	1	2	16	12	7	4	3	2	2	0	1	3	0	0	1	1	0		0		0	0	823	10	260	941	553	350	400	550	75	500	0	50	110	0	0	10	450	0	0	0	0	6	7.3
351	4.3	5	6.3	5	0	1	6	2	1	0	0	0	1	1	0	0	0	0	0	0	0		0		0	0	315	0	250	685	140	60	0	0	0	250	100	0	0	0	0	0	0	0	0	0	0	4	6
352	4	7.7	8.7	7	0	0	4	5	2	2	3	0	1	1	0	0	0	0	0	1	0		0		0	0	600	0	0	600	410	180	290	1050	0	250	150	0	0	0	0	0	480	0	0	0	0	4.7	7
353	4.7	7	8.7	5	0	0	6	7	2	1	1	0	1	1	1	0	0	0	0	1	0		0		0	0	450	0	0	400	365	100	100	100	0	250	100	100	0	0	0	0	86	0	0	0	0	4	4
354	4.7	6.7	9	6	0	0	2	4	1	1	4	0	3	1	0	0	0	0	0	0	1		0		0	0	570	0	0	150	280	60	100	590	0	700	100	0	0	0	0	0	0	10	0	0	0	4.7	8
355	3	4.3	4.7	1	0	0	5	3	0	2	0	0	0	0	1	0	0	0	0	1	0		0		0	0	75	0	0	390	125	0	350	0	0	0	0	100	0	0	0	0	150	0	0	0	0	4.3	4.7
356	4.3	6.3	8	7	0	0	6	2	2	1	0	1	1	1	0	1	0	0	0	0	0		0		0	0	440	0	0	365	90	90	100	0	200	250	150	0	100	0	0	0	0	0	0	0	0	4	6
357	5	7.7	10	4	0	1	5	4	2	1	1	1	2	0	0	1	0	0	0	3	0		0		0	0	200	0	150	335	490	110	100	500	100	400	0	0	10	0	0	0	500	0	0	0	0	5	8
358	5.7	10.3	13.7	8	0	2	8	3	4	4	3	0	3	1	0	1	0	0	1	1	0		0		0	0	510	0	110	738	145	300	380	670	0	700	100	0	20	0	0	50	150	0	0	0	0	4.3	6.7
359	6	10.7	13.7	5	0	1	9	5	6	3	2	0	5	2	0	3	0	0	0	2	0		0		0	0	315	0	100	598	280	410	220	370	0	1152	20	0	90	0	0	0	580	0	0	0	0	4.7	6.3
360	5.7	9.7	12.3	7	0	1	8	5	1	3	1	0	3	1	0	1	0	1	1	0	0		0		0	0	430	0	250	840	145	30	370	10	0	560	75	0	30	0	50	20	0	0	0	0	0	4.7	6.7
361	4.3	8.3	10	5	0	2	4	5	5	2	1	0	2	1	1	2	0	0	0	0	0		0		0	0	350	0	150	220	280	190	250	200	0	310	70	50	40	0	0	0	0	0	0	0	0	4	8.3
362	3.3	5	5.7	2	0	0	5	2	1	1	0	2	0	1	1	0	0	0	0	0	0		0		0	0	100	0	0	344	64	60	90	0	250	0	100	70	0	0	0	0	0	0	0	0	0	3.3	6
363	4.3	5.3	6.7	6	1	1	5	1	5	1	0	0	1	2	0	0	0	0	0	0	0		0		0	0	390	20	250	360	30	290	150	0	0	250	120	0	0	0	0	0	0	0	0	0	0	3.7	5
364	4.7	6.3	7	2	1	1	5	1	1	2	1	0	1	0	0	0	0	0	0	0	0		0		0	0	175	150	60	650	40	50	300	200	0	250	0	0	0	0	0	0	0	0	0	0	0	5	7.3
365	5	9.3	11.3	8	2	2	6	4	2	1	1	1	2	2	0	0	0	0	1	0	0		0		0	0	595	150	65	420	160	180	150	300	50	750	175	0	0	0	0	10	0	0	0	0	0	3.7	4.3
366	5	7	12	7	2	0	9	6	3	1	2	0	1	2	0	2	0	0	0	0	0		0		0	0	450	70	0	385	445	370	100	400	0	220	80	0	20	0	0	0	0	0	0	0	0	4.7	8.3
367	4.3	5.7	5.7	1	0	0	2	2	1	2	0	1	2	1	0	0	0	0	0	0	0		0		0	0	50	0	0	250	150	60	200	0	100	750	100	0	0	0	0	0	0	0	0	0	0	4.7	7.7
368	4	5.7	7.3	3	0	1	5	3	1	1	0	0	1	0	0	1	0	0	0	1	1		0		0	0	125	0	30	360	120	60	100	0	0	250	0	0	20	0	0	0	90	30	0	0	0	4.7	6.7
369	3.3	5	5.3	6	0	0	2	2	1	1	0	0	1	1	0	1	0	0	0	0	0		0		0	0	500	0	0	450	240	60	110	0	0	250	60	0	30	0	0	0	0	0	0	0	0	4.3	7.7
370	3.3	6.3	8	8	1	2	3	1	1	2	0	0	1	0	0	1	0	0	0	0	0		0		0	0	1050	75	195	1100	150	180	320	0	0	250	0	0	60	0	0	0	0	0	0	0	0	3.3	5
371	4.7	6.7	8.7	9	2	0	7	2	2	1	0	1	1	0	0	0	0	1	0	0	0		0		0	0	755	300	0	840	110	180	100	0	200	250	0	0	0	0	50	0	0	0	0	0	0	4	5.3
372	6	10.7	15.3	11	0	4	12	1	4	1	4	0	1	1	2	2	0	1	0	0	0		0		0	0	755	0	320	1250	40	310	110	1120	0	250	170	250	140	0	15	0	0	0	0	0	0	3.3	5
373	3.3	3.3	4.3	3	0	0	4	1	0	1	0	0	1	1	1	0	0	0	0	0	0		0		0	0	380	0	0	135	80	0	200	0	0	250	30	40	0	0	0	0	0	0	0	0	0	3.7	5.7
374	3	4.5	5	2	1	1	1	0	0	3	0	1	1	0	0	0	0	0	0	0	0		0		0	0	120	130	200	120	0	0	330	0	300	250	0	0	0	0	0	0	0	0	0	0	0	3.7	5.7
375	4	6.3	8	8	2	0	5	3	1	2	1	0	1	1	0	1	0	1	0	0	0		0		0	0	1190	280	0	1065	270	50	210	300	0	250	150	0	20	0	30	0	0	0	0	0	0	4	5.3
376	3.7	6	7.3	6	1	1	3	2	0	2	0	0	1	1	0	1	0	0	0	0	0		0		0	0	490	150	20	215	50	0	250	0	0	250	200	0	15	0	0	0	0	0	0	0	0	5	8.3
377	3.7	5.7	7	8	1	0	5	1	1	1	0	0	1	1	0	0	0	0	0	0	0		0		0	0	650	150	0	688	40	120	100	0	0	250	30	0	0	0	0	0	0	0	0	0	0	4.7	7.3
378	3	5.7	6	4	1	0	2	2	0	3	0	0	1	0	0	0	0	0	0	0	0		0		0	0	210	200	0	230	250	0	270	0	0	250	0	0	0	0	0	0	0	0	0	0	0	4.3	5.3
379	4	8.7	9.7	9	1	2	2	6	0	1	2	1	1	1	0	0	0	0	0	2	1		0		0	0	425	100	200	195	770	0	100	300	30	250	100	0	0	0	0	0	110	100	0	0	0	5	7.7
380	4	6.3	7.3	6	2	0	3	1	3	2	0	0	1	2	0	0	0	0	0	2	0		0		0	0	740	250	0	350	80	230	220	0	0	250	350	0	0	0	0	0	400	0	0	0	0	4.3	5.3
381	4.3	8.3	10.7	5	0	2	7	5	0	2	2	0	1	1	1	0	0	0	0	4	0		0		0	0	295	0	65	720	250	0	200	305	0	250	10	50	0	0	0	0	910	0	0	0	0	4.7	8.3
382	4	5.3	7	4	1	1	5	0	3	2	0	0	1	3	0	0	0	0	0	0	0		0		0	0	270	150	20	990	0	350	300	0	0	250	210	0	0	0	0	0	0	0	0	0	0	3.3	4.7
383	3.7	4.3	5.7	5	0	2	4	1	0	2	0	0	1	1	0	0	0	0	0	0	0		0		0	0	390	0	135	540	300	0	260	0	0	250	150	0	0	0	0	0	0	0	0	0	0	4.7	6.7
384	4.3	6	7.3	8	1	1	4	5	1	1	0	0	1	1	1	0	0	0	0	0	0		0		0	0	1000	120	200	390	430	50	200	0	0	250	200	100	0	0	0	0	0	0	0	0	0	4.7	8
385	1.7	3	3	7	0	1	1	0	0	0	0	0	0	0	0	0	0	0	0	0	0		0		0	0	710	0	20	50	0	0	0	0	0	0	0	0	0	0	0	0	0	0	0	0	0	4.7	8.3
386	3.7	5.3	6.7	8	1	1	4	2	1	1	0	0	0	0	1	0	0	0	2	0	0		0		0	0	910	230	300	510	140	50	10	0	0	0	0	20	0	0	0	40	0	0	0	0	0	3.3	5.3
387	3	4.3	4.7	5	1	0	2	2	1	0	0	0	0	3	0	0	0	0	0	1	0		0		0	0	405	180	0	310	160	60	0	0	0	0	550	0	0	0	0	0	120	0	0	0	0	4.7	9.3
388	4.7	7	9	5	1	1	8	5	1	1	1	0	1	1	0	0	0	0	0	0	0		0		0	0	295	150	80	990	380	60	100	300	0	250	200	0	0	0	0	0	0	0	0	0	0	5	7.7
389	3.3	7	8.3	5	1	0	6	6	0	2	3	0	1	1	0	0	0	0	0	0	0		0		0	0	325	200	0	470	480	0	150	600	0	250	100	0	0	0	0	0	0	0	0	0	0	4.3	6.7
390	4.7	8.3	12	9	1	2	7	1	2	2	3	1	1	2	0	1	0	0	0	2	0		0		0	0	455	120	105	550	50	70	110	410	130	250	240	0	80	0	0	0	370	0	0	0	0	4.3	5
391	4.7	6.3	8.3	3	1	0	6	2	3	2	1	0	2	2	0	0	0	0	1	1	0		0		0	0	130	100	0	680	80	170	150	200	0	350	80	0	0	0	0	30	250	0	0	0	0	4.3	7.3
392	2.7	4	4	4	0	0	0	2	1	1	0	1	1	0	0	0	0	0	0	0	0		0		0	0	265	0	0	0	260	60	30	0	100	250	0	0	0	0	0	0	0	0	0	0	0	4	7
393	3.7	5.3	7	5	1	0	1	2	2	3	0	0	1	2	0	0	0	0	0	0	0		0		0	0	500	100	0	50	100	180	245	0	0	250	175	0	0	0	0	0	0	0	0	0	0	3	4
394	4.7	6.3	8.7	4	1	1	5	3	2	4	0	1	2	0	0	0	0	0	0	0	0		0		0	0	375	100	30	850	100	300	400	0	50	475	0	0	0	0	0	0	0	0	0	0	0	3.7	7.3
395	4.3	7.3	7.7	6	0	0	4	2	0	7	1	1	2	0	0	0	0	1	2	0	0		0		0	0	235	0	0	215	40	0	560	200	350	470	0	0	0	0	20	60	0	0	0	0	0	3	3.7
396	4	5	7	4	0	0	3	1	2	3	3	0	1	0	0	0	0	0	0	0	0		0		0	0	350	0	0	350	200	300	205	750	0	250	0	0	0	0	0	0	0	0	0	0	0	4.3	7.7
397	2	2.3	2.7	3	0	0	1	1	0	1	0	1	0	0	0	0	0	0	0	0	0		0		0	0	500	0	0	300	300	0	110	0	300	0	0	0	0	0	0	0	0	0	0	0	0	4	5
398	4.3	7	8.3	5	1	2	3	6	2	1	2	1	0	0	0	0	0	0	0	0	0		0		0	0	585	100	280	750	430	180	60	520	200	0	0	0	0	0	0	0	0	0	0	0	0	4.3	6
399	3.7	5.3	5.7	5	0	1	4	2	1	0	0	0	0	0	0	1	0	0	0	0	0		0		0	0	475	0	250	375	60	120	0	0	0	0	0	0	50	0	0	0	0	0	0	0	0	4.3	5
400	4.3	8.7	12.3	5	2	0	6	7	1	1	5	1	5	1	0	0	0	0	0	0	0		0		0	0	500	300	0	870	590	120	50	1150	130	1150	200	0	0	0	0	0	0	0	0	0	0	4.7	6.7
401	3.7	7	8.7	4	1	2	6	3	1	3	0	1	0	0	0	2	0	0	0	0	0		0		0	0	250	120	300	680	140	60	500	0	200	0	0	0	100	0	0	0	0	0	0	0	0	4.3	5.3
402	5	8	9	7	2	1	5	2	1	1	0	1	1	2	1	0	0	0	0	0	0		0		0	0	555	430	50	720	120	60	200	0	80	250	600	200	0	0	0	0	0	0	0	0	0	5	7.3
403	5.3	7.7	10	5	0	1	6	1	1	2	1	0	1	2	1	0	0	0	0	0	0		0		0	0	175	0	80	780	80	120	250	200	0	220	340	50	0	0	0	0	0	0	0	0	0	4.7	7.3
404	4	4.7	6	5	0	2	5	1	0	2	0	0	1	1	0	0	0	0	0	1	0		0		0	0	375	0	230	830	200	0	280	0	0	250	100	0	0	0	0	0	150	0	0	0	0	4.7	6.3
405	3.7	4	5.3	3	0	1	3	4	0	1	0	0	2	1	0	0	0	0	0	0	0		0		0	0	225	0	200	420	375	0	100	0	0	450	200	0	0	0	0	0	0	0	0	0	0	4.3	7.7
406	4.3	9.3	10.3	5	1	2	3	8	1	2	2	0	2	1	0	1	0	1	0	2	0		0		0	0	280	50	450	370	710	60	80	400	0	450	50	0	80	0	80	0	330	0	0	0	0	5	9.3
407	4.7	7	7.7	3	1	1	4	3	2	1	1	1	1	1	0	1	0	0	0	1	0		0		0	0	300	200	200	570	140	90	90	200	200	250	500	0	50	0	0	0	50	0	0	0	0	4.7	7.3
408	4.3	6.7	7.7	4	0	0	2	3	1	3	1	0	1	0	0	0	0	0	0	2	0		0		0	0	225	0	0	330	348	120	300	200	0	250	0	0	0	0	0	0	680	0	0	0	0	4.3	6
409	4.7	7.7	8	3	1	1	3	3	2	3	1	0	2	2	0	0	0	0	0	0	0		0		0	0	175	120	80	460	170	180	145	400	0	450	450	0	0	0	0	0	0	0	0	0	0	5.7	11.3
410	4.3	8.7	10.3	7	1	2	3	7	1	2	2	1	1	2	0	0	0	1	0	1	0		0		0	0	555	200	280	470	592	60	90	400	250	250	350	0	0	0	11	0	250	0	0	0	0	4.3	5.7
411	5.3	6.7	9.7	3	0	1	7	5	1	2	4	0	3	1	0	0	0	0	0	0	0		0		0	0	250	0	40	1020	420	60	95	900	0	690	30	0	0	0	0	0	0	0	0	0	0	4.3	7
412	4.3	4.3	5	2	0	1	4	2	4	1	0	0	1	0	0	0	0	0	0	0	0		0		0	0	150	0	200	670	160	400	100	0	0	250	0	0	0	0	0	0	0	0	0	0	0	5.7	8.3
413	3.3	5	5.7	6	1	0	3	2	1	3	0	0	1	0	0	0	0	0	0	0	0		0		0	0	650	200	0	350	120	180	300	0	0	250	0	0	0	0	0	0	0	0	0	0	0	4	5.3
414	4.5	8.5	12	9	1	0	5	7	3	5	0	0	1	0	0	0	0	1	0	0	0		0		0	0	695	150	0	605	285	140	560	0	0	250	0	0	0	0	50	0	0	0	0	0	0	5	8.7
415	4.3	7.3	9.7	9	1	0	4	5	5	3	0	0	1	1	0	0	0	1	0	0	0		0		0	0	649	150	0	498	256	300	260	0	0	50	150	0	0	0	10	0	0	0	0	0	0	5	6.7
416	5.3	9.7	12.3	5	1	1	9	5	1	0	3	2	1	1	1	1	1	0	1	1	0		0		0	0	250	150	100	690	165	50	0	450	350	75	150	50	50	150	0	20	500	0	0	0	0	4.3	7
417	4.3	6.7	9.3	7	1	0	5	2	1	0	6	0	1	0	0	0	0	0	0	0	0		0		0	0	690	150	0	1840	50	150	0	1570	0	200	0	0	0	0	0	0	0	0	0	0	0	4.7	8
418	5.7	12	16	7	3	4	11	7	3	2	1	2	2	1	1	3	0	0	1	1	1		0		0	0	565	210	300	950	510	120	130	100	120	450	20	100	150	0	0	20	100	30	0	0	0	5	12.3
419	5.7	10	12.7	9	0	1	8	3	3	2	0	3	2	0	1	1	0	1	2	1	0		0		0	0	630	0	10	502	104	85	170	0	290	500	0	150	25	0	150	200	550	0	0	0	0	5	7.3
420	6	8	14	4	0	1	15	7	1	3	1	1	1	2	0	0	0	0	0	3	0		0		0	0	250	0	20	420	370	50	160	100	17	250	110	0	0	0	0	0	460	0	0	0	0	3.7	6.3
421	6	10.3	14	8	2	2	9	8	4	1	7	0	2	2	0	0	0	0	0	0	0		0		0	0	880	70	220	450	373	120	100	720	0	450	150	0	0	0	0	0	0	0	0	0	0	5.3	7.3
422	5.7	9	10.7	10	0	0	7	4	5	1	1	0	1	0	2	0	0	0	0	0	0		0		0	0	620	0	0	770	135	285	50	100	0	180	0	225	0	0	0	0	0	0	0	0	0	5	9.7
423	4.7	7.7	10	10	2	5	4	5	3	0	4	0	0	1	0	1	0	0	0	0	0		0		0	0	1025	350	255	570	340	236	0	1000	0	0	4	0	60	0	0	0	0	0	0	0	0	4.3	10.3
424	6.3	10	13.7	11	1	1	10	6	4	3	1	0	3	2	1	1	0	0	0	1	0		0		0	0	1090	20	200	250	360	130	250	200	0	600	40	200	20	0	0	0	600	0	0	0	0	5.7	9.3
425	3.3	6	6.7	8	0	0	4	1	1	1	0	0	0	2	1	0	0	0	0	1	0		0		0	0	379	0	0	380	42	100	10	0	0	0	170	100	0	0	0	0	300	0	0	0	0	5	6.3
426	3	4.3	5.7	3	0	0	0	2	2	4	0	1	1	1	0	0	0	0	2	0	0		0		0	0	325	0	0	0	60	130	670	0	80	250	500	0	0	0	0	130	0	0	0	0	0	4	7.3
427	5.7	8.7	12	8	1	1	9	2	1	0	5	1	1	0	1	1	0	0	2	0	0		0		0	0	556	50	40	494	210	30	0	560	70	220	0	50	50	0	0	70	0	0	0	0	0	4.3	8
428	5	7.3	7.7	5	1	0	2	3	2	1	1	1	1	1	0	0	0	0	0	0	0		0		0	0	430	50	0	180	110	90	50	200	30	250	50	0	0	0	0	0	0	0	0	0	0	5	6.7
429	5.3	8	13	9	2	4	8	5	3	1	0	1	1	1	0	1	0	0	0	0	0		0		0	0	665	15	315	596	140	190	40	0	50	250	2	0	20	0	0	0	0	0	0	0	0	6	12
430	3.7	7.3	10.3	9	3	0	9	5	1	2	1	1	0	2	0	4	0	0	0	0	0		0		0	0	445	90	0	290	170	20	370	150	20	0	20	0	65	0	0	0	0	0	0	0	0	4.3	4.7
431	4	6.3	7	9	0	1	1	1	1	2	0	1	1	0	0	0	0	0	1	0	0		0		0	0	700	0	200	50	100	50	600	0	100	250	0	0	0	0	0	50	0	0	0	0	0	5	7.7
432	2.7	3.7	4.3	3	0	1	0	0	1	2	0	0	0	0	0	0	0	0	0	0	0		0		0	0	250	0	10	0	0	50	90	0	0	0	0	0	0	0	0	0	0	0	0	0	0	4	4.7
433	5.7	13	17.3	10	1	2	10	8	1	1	5	1	1	3	2	4	0	1	1	0	0	20	0		0	0	1032	200	200	360	244	50	50	825	30	250	100	65	85	0	10	10	0	0	0	0	0	5.3	11
434	4	5.7	7	5	0	0	4	2	2	1	0	1	1	2	0	0	0	0	0	0	0		0		0	0	430	0	0	710	200	70	100	0	100	250	210	0	0	0	0	0	0	0	0	0	0	3.3	5.3
435	4	5	5.7	6	1	2	3	2	1	2	0	0	1	0	0	0	0	0	0	0	0		0		0	0	490	10	30	90	30	50	170	0	0	200	0	0	0	0	0	0	0	0	0	0	0	4	5
436	4	8.7	11.3	9	4	1	6	6	1	0	3	0	1	2	1	1	0	0	0	1	0		0		0	0	1340	350	100	480	540	30	0	600	0	200	160	150	30	0	0	0	100	0	0	0	0	4.7	9
437	4	6.3	8.7	7	2	0	3	4	0	1	6	0	1	0	0	0	0	0	0	0	0		0		0	0	481	268	0	650	286	0	100	1720	0	223	0	0	0	0	0	0	0	0	0	0	0	5.7	7
438	4	6.3	9	9	1	0	2	3	1	1	3	0	1	0	0	0	0	0	0	1	0		0		0	0	950	150	0	400	250	180	20	700	0	250	0	0	0	0	0	0	100	0	0	0	0	5.3	8
439	6.3	12.3	19	16	1	4	13	8	4	0	6	2	2	3	0	2	0	0	0	1	1		0		0	0	994	168	460	1575	378	320	0	1450	250	470	250	0	70	0	0	0	50	20	0	0	0	5.3	8.3
440	5.7	5.7	8.3	4	1	2	7	6	4	0	0	0	2	0	0	0	0	0	0	0	0		0		0	0	120	100	200	390	450	440	0	0	0	400	0	0	0	0	0	0	0	0	0	0	0	5.3	7
441	6.3	9.3	14.3	4	0	1	9	8	6	2	5	0	2	6	0	0	0	1	1	0	0		0		0	0	130	0	120	547	510	300	120	850	0	500	230	0	0	0	30	100	0	0	0	0	0	6.3	11
442	4.7	6.7	8.3	4	0	1	6	3	1	1	3	2	0	1	1	0	0	0	0	0	0		0		0	0	250	0	30	420	200	60	50	850	200	0	100	250	0	0	0	0	0	0	0	0	0	5	8
443	5	6.7	8.7	3	1	1	7	6	2	0	0	0	1	1	0	1	0	0	0	2	0		0		0	0	130	80	100	462	365	90	0	0	0	240	200	0	10	0	0	0	540	0	0	0	0	5	7.7
444	5.3	11.3	14.7	6	2	4	4	5	1	5	5	0	1	1	1	0	0	1	0	3	0		0		0	0	255	150	400	360	500	60	170	730	0	250	200	100	0	0	20	0	770	0	0	0	0	5.3	10.7
445	3.7	5.3	6	5	1	1	5	1	1	1	0	1	0	0	0	0	0	0	0	0	0		0		0	0	210	50	15	600	20	60	200	0	200	0	0	0	0	0	0	0	0	0	0	0	0	4	7
446	5.7	9	10	5	1	1	5	4	2	0	2	1	2	1	0	0	0	0	0	0	0		0		0	0	305	100	250	610	160	180	0	600	150	430	50	0	0	0	0	0	0	0	0	0	0	4.7	8.3
447	6.3	9	12	5	1	3	7	1	4	1	2	0	1	1	1	1	0	0	0	0	0		0		0	0	275	50	290	395	20	180	90	400	0	250	90	250	20	0	0	0	0	0	0	0	0	6	10
448	6.3	7.7	10	5	2	1	9	5	1	1	2	0	0	0	0	2	0	0	0	0	0		0		0	0	180	120	20	520	380	60	40	330	0	0	0	0	50	0	0	0	0	0	0	0	0	3.3	6.3
449	4.7	8	11	5	1	0	8	6	2	0	3	1	1	0	0	2	0	0	0	0	0		0		0	0	235	50	0	650	340	180	0	750	100	250	0	0	60	0	0	0	0	0	0	0	0	3.7	4.7
450	6.3	8.7	14.3	9	3	1	16	4	6	0	0	0	2	1	0	2	0	0	0	0	0		0		0	0	425	115	50	1010	240	523	0	0	0	473	60	0	70	0	0	0	0	0	0	0	0	5	8
451	5	7.7	10.7	9	0	0	8	2	4	0	1	0	1	0	0	0	0	0	1	2	0		0		0	0	550	0	0	1030	125	180	0	500	0	120	0	0	0	0	0	50	290	0	0	0	0	4.3	7
452	5.3	9.7	14.7	8	0	1	9	7	2	2	5	0	1	2	0	0	0	0	1	2	0		0		0	0	795	0	250	900	740	180	130	1050	0	250	200	0	0	0	0	100	590	0	0	0	0	4.7	6.3
453	5.7	8.3	11.7	3	2	1	7	4	1	2	4	2	2	2	0	0	0	0	0	0	0		0		0	0	175	180	100	305	145	60	145	1050	200	500	250	0	0	0	0	0	0	0	0	0	0	6	9.7
454	5.7	10	13	11	2	3	9	4	1	0	2	0	2	1	0	0	0	0	0	2	0		0		0	0	600	70	80	720	250	60	0	400	0	500	100	0	0	0	0	0	140	0	0	0	0	4.3	6.7
455	5.7	7	8.3	4	0	0	6	3	1	2	3	0	1	1	0	0	0	0	0	0	0		0		0	0	275	0	0	380	220	60	150	800	0	250	90	0	0	0	0	0	0	0	0	0	0	5.7	11
456	5	6.7	10.3	7	1	0	8	5	2	0	4	0	1	3	1	0	0	0	0	0	0		0		0	0	270	100	0	650	240	180	0	610	0	250	200	25	0	0	0	0	0	0	0	0	0	4	7.3
457	5.3	9.3	12	6	2	2	6	1	2	1	4	1	0	1	0	5	0	0	0	0	0		0		0	0	330	125	300	850	50	180	60	1100	100	0	250	0	150	0	0	0	0	0	0	0	0	4.7	11
458	4.7	6	9.3	5	2	1	10	3	1	0	0	0	0	0	0	2	0	0	0	0	0		0		0	0	170	60	250	516	100	60	0	0	0	0	0	0	50	0	0	0	0	0	0	0	0	3.3	5.7
459	4.7	7.7	10.3	2	1	0	9	3	1	4	1	0	0	2	0	0	0	0	0	0	0		0		0	0	275	80	0	1100	170	200	195	200	0	0	200	0	0	0	0	0	0	0	0	0	0	4.7	7.7
460	3	3.7	6.7	4	2	0	2	0	0	2	4	0	1	0	0	0	0	0	0	0	0		0		0	0	355	200	0	100	0	0	150	750	0	250	0	0	0	0	0	0	0	0	0	0	0	4.3	8.3
461	5	7	7.7	8	0	0	5	4	2	0	0	0	1	2	0	0	0	0	1	0	0		0		0	0	425	0	0	260	260	180	0	0	0	220	200	0	0	0	0	15	0	0	0	0	0	5.3	6.3
462	5.7	10.7	13.3	7	0	2	6	3	2	1	3	0	2	3	0	0	0	0	1	1	0		0		0	0	270	0	25	465	75	90	100	700	0	470	130	0	0	0	0	15	250	0	0	0	0	4.7	6.7
463	4.3	5.3	5.7	2	0	0	4	2	2	3	1	0	2	0	0	0	0	0	0	0	0		0		0	0	275	0	0	540	105	180	250	200	0	750	0	0	0	0	0	0	0	0	0	0	0	5	6.3
464	4	7.7	12.7	7	1	3	13	4	6	1	3	0	0	0	0	0	0	1	0	1	0		0		0	0	380	50	75	1400	280	470	30	810	0	0	0	0	0	0	30	0	90	0	0	0	0	3	5
465	5.3	9	12.3	6	1	0	7	5	4	3	5	2	4	1	0	0	0	0	0	0	0		0		0	0	235	100	0	610	260	420	250	1450	200	900	60	0	0	0	0	0	0	0	0	0	0	4.3	7
466	4.3	7	9	9	0	2	5	4	2	2	1	1	1	0	1	0	0	0	0	0	0		0		0	0	390	0	130	530	390	150	80	200	100	250	0	100	0	0	0	0	0	0	0	0	0	5.7	7.7
467	2	3	3.3	5	0	0	0	1	1	1	0	0	1	0	0	0	0	0	0	0	0		0		0	0	305	0	0	0	40	240	50	0	0	200	0	0	0	0	0	0	0	0	0	0	0	2	4
468	4.3	8	10.3	4	2	0	5	3	1	3	5	1	1	1	0	0	0	0	0	1	0		0		0	0	300	500	0	830	220	60	200	900	200	250	200	0	0	0	0	0	80	0	0	0	0	4	6.7
469	6	10	15	10	2	2	11	6	3	2	3	0	1	1	0	0	0	1	0	2	0		0		0	0	760	180	215	1350	550	260	250	600	0	250	80	0	0	0	10	0	800	0	0	0	0	5.3	9.3
470	3	3	3	3	0	0	0	1	0	0	0	0	2	0	0	0	0	0	0	0	0		0		0	0	400	0	0	0	80	0	0	0	0	700	0	0	0	0	0	0	0	0	0	0	0	7	10
471	4	4.7	4.7	1	1	0	3	6	1	2	2	0	1	0	0	0	0	0	0	0	0		0		0	0	100	100	0	480	430	120	200	800	0	200	0	0	0	0	0	0	0	0	0	0	0	6	11.3
472	4.3	10.3	13.3	9	2	2	7	3	2	1	3	2	0	2	0	0	0	0	0	3	0		0		0	0	495	320	45	820	170	180	50	700	230	0	230	0	0	0	0	0	620	0	0	0	0	5.3	11.3
473	6	11	14.3	8	0	1	7	6	3	0	1	0	4	0	0	1	0	0	1	0	0		0		0	0	485	0	120	710	195	150	0	200	0	870	0	0	50	0	0	100	0	0	0	0	0	5.3	9.3
474	5.3	9.3	10.7	8	1	3	6	2	1	2	3	0	1	1	0	0	0	1	1	2	0		0		0	0	605	120	335	730	200	60	120	600	0	200	120	0	0	0	10	10	160	0	0	0	0	4	6.3
475	5.7	9.3	12.7	8	1	1	8	5	4	1	6	1	1	0	0	1	0	1	0	0	0		0		0	0	575	100	50	920	375	250	100	1600	130	250	0	0	30	0	30	0	0	0	0	0	0	3.7	6.7
476	4.7	6	6.7	3	0	0	4	4	3	0	2	1	1	0	0	0	0	2	0	0	0		0		0	0	250	0	0	216	195	115	0	100	40	240	0	0	0	0	20	0	0	0	0	0	0	5	7.7
477	4.3	7.3	10	7	0	3	5	0	3	1	4	1	2	1	1	0	0	0	0	0	0		0		0	0	340	0	240	610	0	130	10	1050	100	400	30	50	0	0	0	0	0	0	0	0	0	5	7
478	3.7	6.7	7.7	6	1	0	5	1	3	2	0	1	0	1	0	0	0	4	1	0	0		0		0	0	355	100	0	630	30	195	250	0	30	0	30	0	0	0	136	20	0	0	0	0	0	4	6.7
479	5.7	5.3	6.7	4	0	2	9	7	4	0	1	0	0	1	0	0	0	0	0	0	0		0		0	0	300	0	150	590	460	180	0	200	0	0	20	0	0	0	0	0	0	0	0	0	0	6.7	10.3
480	5.3	8.3	10.3	5	0	1	9	4	1	0	1	0	1	2	0	1	0	1	0	2	0		0		0	0	400	0	200	1010	306	60	0	200	0	250	150	0	50	0	50	0	170	0	0	0	0	6	8
481	3.3	3.3	4.3	3	0	0	1	2	1	0	2	0	2	0	0	0	0	0	0	0	0		0		0	0	235	0	0	180	190	120	0	300	0	500	0	0	0	0	0	0	0	0	0	0	0	4.7	6.7
482	5.7	7.3	8.7	7	0	3	7	1	3	1	2	1	1	0	0	0	0	0	0	1	0		0		0	0	405	0	245	785	80	240	200	650	100	250	0	0	0	0	0	0	250	0	0	0	0	4	7
483	4.7	8.3	10.3	10	2	1	7	2	7	1	4	2	1	2	0	1	0	0	0	0	0		0		0	0	550	140	100	750	240	500	150	1010	180	20	510	0	50	0	0	0	0	0	0	0	0	3.7	5.3
484	5	7.3	9.3	5	0	0	4	2	2	4	2	1	3	0	0	1	0	0	0	0	0		0		0	0	350	0	0	470	180	110	550	300	50	3000	0	0	30	0	0	0	0	0	0	0	0	5.3	8.3
485	5.3	7	11	8	1	3	9	8	1	0	1	0	0	0	1	0	0	0	0	0	0		0		0	0	480	50	140	870	400	60	0	200	0	0	0	100	0	0	0	0	0	0	0	0	0	5	7
486	4.7	6.7	8.7	9	1	0	5	6	3	0	0	0	4	0	1	0	0	0	0	1	0		0		0	0	650	220	0	310	260	135	0	0	0	950	0	75	0	0	0	0	100	0	0	0	0	5.3	6.7
487	3.3	5.3	6	4	0	0	3	0	3	4	0	1	1	0	1	1	0	0	0	0	0		0		0	0	300	0	0	400	0	430	300	0	130	250	0	100	30	0	0	0	0	0	0	0	0	3.7	5.7
488	5	6	8.7	4	1	0	6	6	3	1	5	0	1	0	0	0	0	0	0	0	0		0		0	0	290	150	0	690	280	120	150	1500	0	250	0	0	0	0	0	0	0	0	0	0	0	3.7	6
489	4	6.3	6.3	2	0	3	2	5	1	2	0	0	1	1	0	0	0	0	0	1	0		0		0	0	200	0	300	600	410	30	300	0	0	100	100	0	0	0	0	0	500	0	0	0	0	5.7	8
490	6.3	12.7	22	16	4	1	18	12	4	3	4	2	2	3	0	3	0	0	0	0	0		0		0	0	1015	270	100	988	776	230	270	1200	80	375	180	0	50	0	0	0	0	0	0	0	0	5.7	9.3
491	6	8.5	11	8	0	2	2	4	3	1	0	0	1	0	0	1	0	0	0	0	1		0		0	0	655	0	45	302	500	248	110	0	0	250	0	0	50	0	0	0	0	100	0	0	0	3.3	5.7
492	2.3	3.3	3.7	3	0	0	2	4	1	0	0	0	0	0	1	1	0	0	0	0	0		0		0	0	240	0	0	120	220	50	0	0	0	0	0	100	20	0	0	0	0	0	0	0	0	5.3	6.3
493	5.7	7.7	9.7	9	0	0	7	3	4	1	0	1	1	1	0	0	0	0	2	0	1		0		0	0	670	0	0	330	180	220	100	0	200	250	30	0	0	0	0	150	0	50	0	0	0	5	5.3
494	4.3	8.7	9.7	7	2	2	4	5	1	2	0	1	0	0	3	0	0	0	0	1	0		0		0	0	720	175	350	445	280	50	200	0	200	0	0	370	0	0	0	0	400	0	0	0	0	3.7	6.3
495	4.7	7.7	8	2	2	0	3	4	3	2	1	1	2	1	1	1	0	0	0	1	0		0		0	0	150	350	0	160	220	80	210	75	10	470	200	100	10	0	0	0	500	0	0	0	0	3.3	5.3
496	6.3	10.7	14.3	13	3	2	7	7	4	1	3	1	2	1	0	0	0	0	0	1	0		0		0	0	945	450	250	470	520	265	100	650	200	450	100	0	0	0	0	0	100	0	0	0	0	5	5.3
497	4.7	7	7.7	4	0	0	4	2	2	1	2	1	1	0	0	1	0	1	0	0	0		0		0	0	320	0	0	480	170	105	100	400	50	200	0	0	30	0	10	0	0	0	0	0	0	3.3	5
498	4	8	10	10	2	3	5	7	1	1	0	0	0	1	0	0	0	0	0	0	0		0		0	0	1050	170	120	420	270	100	50	0	0	0	20	0	0	0	0	0	0	0	0	0	0	4.3	7.7
499	3	4	4.3	4	0	1	0	2	0	1	0	0	1	1	0	0	0	0	0	0	0		0		0	0	485	0	15	0	300	0	100	0	0	250	150	0	0	0	0	0	0	0	0	0	0	3.3	4
500	4.3	6.3	7.7	4	0	0	8	2	3	1	0	0	3	0	0	0	0	0	0	0	0		0		0	0	350	0	0	640	70	120	100	0	0	650	0	0	0	0	0	0	0	0	0	0	0	4.3	8
501	5.3	7.3	9.7	6	0	1	8	4	4	2	1	1	2	1	0	0	0	0	0	1	0		0		0	0	570	0	200	685	210	200	300	500	200	400	10	0	0	0	0	0	100	0	0	0	0	5	9
502	5	10.7	13.3	9	2	1	7	7	3	2	2	0	1	1	1	2	0	1	0	1	0		0		0	0	700	350	20	360	335	55	170	280	0	250	10	100	110	0	20	0	500	0	0	0	0	4.7	6.3
503	7	10.3	12.3	6	1	1	5	4	3	4	3	2	2	1	1	1	0	0	2	0	0		0		0	0	570	150	250	210	140	80	320	550	200	450	100	100	40	0	0	100	0	0	0	0	0	4.3	5.7
504	3.7	6	7.7	6	0	1	8	6	0	0	0	2	0	1	0	1	0	0	0	0	0		0		0	0	360	0	100	1240	500	0	0	0	290	0	50	0	70	0	0	0	0	0	0	0	0	3.7	6.3
505	3.7	8.7	10.7	10	3	0	7	1	3	0	3	0	0	0	1	1	0	1	0	1	0		0		0	0	760	260	0	490	30	560	0	800	0	0	0	50	80	0	20	0	100	0	0	0	0	3.3	5.7
506	4	7.3	9.3	8	1	1	4	6	2	1	1	1	0	0	0	1	0	0	0	1	0		0		0	0	550	150	30	220	550	60	20	200	130	0	0	0	150	0	0	0	100	0	0	0	0	3	5
507	6	10	14	10	4	4	7	5	4	4	0	1	1	0	1	1	0	2	0	0	0		0		0	0	543	118	228	160	120	120	240	0	150	250	0	150	10	0	60	0	0	0	0	0	0	4.3	8.3
508	4.7	7.3	8.7	7	1	1	5	5	3	0	1	1	2	0	0	0	0	0	1	0	0		0		0	0	810	40	50	678	280	250	0	200	150	500	0	0	0	0	0	50	0	0	0	0	0	3.7	5.3
509	4	8.7	11	4	1	0	6	3	1	3	3	2	1	1	0	0	0	1	0	1	0		0		0	0	355	20	0	235	70	5	250	380	300	250	50	0	0	0	10	0	500	0	0	0	0	3.3	6
510	5.3	8	10.3	10	1	2	1	4	2	0	6	1	1	0	0	0	0	2	0	1	1		0		0	0	945	30	400	30	200	60	0	970	30	250	0	0	0	0	40	0	200	50	0	0	0	3.7	6.7
511	5.7	8.7	12.7	5	1	3	9	1	3	1	5	0	1	2	1	0	0	0	0	1	0		0		0	0	460	130	500	800	100	110	100	1350	0	220	220	100	0	0	0	0	150	0	0	0	0	3.3	5.3
512	5.3	8.3	9.7	6	3	1	3	6	3	1	4	0	1	0	0	1	0	0	0	1	0		0		0	0	490	450	100	210	740	170	30	650	0	250	0	0	100	0	0	0	200	0	0	0	0	4.7	8
513	4	6.7	9	10	1	2	5	2	1	1	2	0	1	0	0	1	0	0	0	0	0		0		0	0	730	90	115	513	200	120	60	350	0	220	0	0	120	0	0	0	0	0	0	0	0	2.3	4
514	6.3	9.3	13	7	1	1	11	7	5	2	2	1	1	1	0	1	0	0	0	1	0		0		0	0	630	50	220	1388	485	655	300	400	70	250	100	0	50	0	0	0	200	0	0	0	0	4.3	7
515	4.7	7.3	8.7	8	2	1	2	3	2	2	1	2	2	0	0	0	0	0	0	0	0		0		0	0	690	125	200	250	115	150	210	200	125	450	0	0	0	0	0	0	0	0	0	0	0	4.3	7
516	4	5.7	7	5	0	0	8	3	1	0	0	0	1	0	0	0	0	1	0	1	0		0		0	0	430	0	0	1710	145	5	0	0	0	220	0	0	0	0	10	0	80	0	0	0	0	3	4.3
517	4.3	7	8.7	7	2	0	5	5	2	1	0	1	1	0	0	0	0	2	0	0	0		0		0	0	710	170	0	394	320	218	100	0	70	250	0	0	0	0	30	0	0	0	0	0	0	4	6.5
518	4	5.7	7	8	0	0	3	5	2	0	1	0	0	0	1	0	0	0	0	0	0		0		0	0	440	0	0	110	290	70	0	200	0	0	0	50	0	0	0	0	0	0	0	0	0	5	9
519	5.3	8	10.3	8	0	3	7	3	3	1	0	1	1	3	0	0	0	0	0	0	0		0		0	0	390	0	315	645	130	270	100	0	150	250	205	0	0	0	0	0	0	0	0	0	0	4.3	6.3
520	3	5.7	7.3	8	2	1	5	1	0	2	0	0	0	0	0	0	0	1	0	0	0		0		0	0	460	225	250	600	25	0	150	0	0	0	0	0	0	0	10	0	0	0	0	0	0	3.7	4.7
521	4.3	5.7	7	6	0	3	3	4	1	1	0	0	1	0	0	0	0	0	0	0	0		0		0	0	365	0	35	220	236	100	100	0	0	250	0	0	0	0	0	0	0	0	0	0	0	4	7.3
522	4.5	7	8	4	1	1	1	2	1	1	3	0	1	1	0	0	0	0	0	0	0		0		0	0	320	100	100	150	60	100	100	200	0	250	30	0	0	0	0	0	0	0	0	0	0	3.3	4.7
523	5.3	8.7	12.7	8	0	2	9	3	2	6	0	2	1	1	0	1	0	0	0	1	0		0		0	0	370	0	45	710	190	80	340	0	250	250	40	0	10	0	0	0	90	0	0	0	0	2.7	4.3
524	5.3	8.3	13.3	9	1	1	13	6	4	2	2	0	2	1	0	1	0	0	0	0	0		0		0	0	390	15	15	1250	300	330	175	400	0	470	60	0	20	0	0	0	0	0	0	0	0	3.3	6.3
525	5.7	7.7	12	5	1	3	11	5	1	0	1	1	0	2	1	2	0	0	0	0	0		0		0	0	180	20	315	1346	220	60	0	200	50	0	60	100	100	0	0	0	0	0	0	0	0	3	6
526	3.7	4.7	6.3	5	0	1	5	4	0	2	0	0	0	0	1	0	0	0	0	0	0		0		0	0	375	0	250	790	240	0	140	0	0	0	0	30	0	0	0	0	0	0	0	0	0	3.3	4.7
527	4.7	7.7	10.3	7	1	0	6	6	1	0	0	2	2	1	0	1	0	0	0	0	0		0		0	0	275	100	0	840	555	60	0	0	200	470	50	0	50	0	0	0	0	0	0	0	0	4.3	7
528	4	5.7	7.3	5	1	0	6	4	1	2	0	1	1	0	0	0	0	0	0	0	0		0		0	0	225	50	0	246	140	60	145	0	50	220	0	0	0	0	0	0	0	0	0	0	0	5	7.7
529	6.7	9.3	14.3	8	2	2	10	6	4	2	2	0	3	0	0	1	0	0	1	0	0		0		0	0	680	150	30	1380	400	480	70	215	0	690	0	0	10	0	0	20	0	0	0	0	0	6	9.7
530	3.3	5.7	6.7	4	2	0	4	4	2	2	1	0	0	0	0	0	0	0	0	1	0		0		0	0	290	150	0	500	180	90	150	10	0	0	0	0	0	0	0	0	60	0	0	0	0	3.3	5.3
531	5.3	7.3	10	7	2	3	6	3	3	0	0	1	0	0	1	1	0	0	0	0	0		0		0	0	375	95	65	415	130	210	0	0	50	0	0	250	20	0	0	0	0	0	0	0	0	2.7	3.3
532	3.3	4	4.7	4	0	0	4	2	1	1	0	1	0	0	0	0	0	0	0	0	0		0		0	0	525	0	0	400	90	60	100	0	100	0	0	0	0	0	0	0	0	0	0	0	0	2.3	3.7
533	3.3	4.7	6	5	1	1	4	2	3	0	0	0	0	0	0	0	0	0	0	0	0		0		0	0	500	100	100	600	90	420	0	0	0	0	0	0	0	0	0	0	0	0	0	0	0	3	3.7
534	3	3.3	4.7	2	0	0	1	2	0	2	0	1	1	0	0	0	0	0	0	0	0		0		0	0	125	0	0	6	150	0	210	0	100	250	0	0	0	0	0	0	0	0	0	0	0	4	4
535	4	5.7	6.3	4	1	1	4	2	1	0	0	1	1	1	0	1	0	0	0	1	0		0		0	0	205	150	250	600	115	120	0	0	100	250	150	0	20	0	0	0	90	0	0	0	0	5.3	8.7
536	4	6	7.3	7	1	0	6	3	1	0	3	0	0	0	0	0	0	0	0	0	0		0		0	0	775	50	0	566	165	60	0	850	0	0	0	0	0	0	0	0	0	0	0	0	0	4.3	4
537	4.3	6	7.3	7	0	0	5	7	0	1	1	1	2	0	0	0	0	0	0	0	0		0		0	0	660	0	0	403	325	0	100	150	200	470	0	0	0	0	0	0	0	0	0	0	0	4.7	6.3
538	5.3	6.3	9.7	6	1	1	10	3	1	1	3	1	2	0	0	0	0	0	0	0	0		0		0	0	430	50	250	730	110	60	100	750	100	500	0	0	0	0	0	0	0	0	0	0	0	4.3	6.3
539	5.3	6	7.7	6	0	2	8	0	5	0	0	1	0	1	0	0	0	0	1	0	0		0		0	0	380	0	400	1400	0	570	0	0	200	0	30	0	0	0	0	50	0	0	0	0	0	4	6.3
540	4.3	6.3	8	9	1	0	5	2	2	0	0	1	1	1	1	2	0	0	0	0	0		0		0	0	580	50	0	228	75	90	0	0	100	200	150	250	30	0	0	0	0	0	0	0	0	3.7	4.7
541	4.3	5.7	7.3	5	0	0	5	6	1	0	2	1	1	0	0	0	0	0	0	0	0		0		0	0	305	0	0	423	665	60	0	400	100	227	0	0	0	0	0	0	0	0	0	0	0	4.7	6.3
542	4.7	8.7	11.7	7	1	1	6	3	2	2	1	3	2	0	0	1	0	0	0	1	0		0		0	0	485	50	250	450	170	180	130	400	300	440	0	0	20	0	0	0	90	0	0	0	0	4.3	8.3
543	5	7.3	10	6	0	0	8	1	6	1	1	1	1	0	1	0	0	1	0	3	0		0		0	0	285	0	0	800	40	590	100	400	100	250	0	100	0	0	10	0	405	0	0	0	0	5.7	7.3
544	4	5.7	7.7	5	1	0	3	0	3	4	0	0	1	0	0	0	0	0	0	0	0		0		0	0	280	100	0	550	0	330	325	0	0	250	0	0	0	0	0	0	0	0	0	0	0	4.3	6
545	5.3	10	11.7	4	0	3	5	4	0	1	2	0	1	1	0	0	0	0	0	1	0		0		0	0	230	0	165	800	250	0	100	350	0	250	100	0	0	0	0	0	90	0	0	0	0	4	5.3
546	5.7	8.7	12.3	3	1	2	11	4	2	2	2	1	1	1	0	0	0	1	0	0	0		0		0	0	200	30	350	670	165	90	80	470	50	200	50	0	0	0	10	0	0	0	0	0	0	4	6.3
547	5.7	9	13	7	2	2	8	5	1	1	2	1	1	3	0	1	0	0	0	0	0		0		0	0	300	80	350	1200	250	60	100	810	100	250	500	0	10	0	0	0	0	0	0	0	0	5.3	9
548	5	7.3	9	6	0	2	5	3	4	2	3	0	0	0	0	1	0	0	0	1	0		0		0	0	205	0	45	378	100	390	200	1000	0	0	0	0	10	0	0	0	250	0	0	0	0	5.3	8.3
549	4.7	6.7	8	3	2	2	4	1	3	0	1	0	1	3	0	3	0	0	0	2	0		0		0	0	130	250	80	370	50	240	0	10	0	250	450	0	170	0	0	0	750	0	0	0	0	4.3	6.3
550	6	8.7	11.7	3	3	1	8	4	4	1	4	0	1	0	1	0	0	1	1	0	0		0		0	0	200	180	50	720	195	280	30	1400	0	250	0	15	0	0	30	20	0	0	0	0	0	5.7	8.3
551	3	3	3.7	1	0	1	4	2	2	1	0	0	0	0	0	0	0	0	0	0	0		0		0	0	60	0	250	310	90	180	60	0	0	0	0	0	0	0	0	0	0	0	0	0	0	4	5
552	3.7	5.7	7	10	1	0	6	3	4	2	4	1	1	0	0	0	0	0	0	0	0		0		0	0	570	100	0	630	205	360	190	60	200	250	0	0	0	0	0	0	0	0	0	0	0	4.3	6
553	2	2.7	3	3	1	0	0	2	1	1	0	0	0	0	0	0	0	0	0	0	0		0		0	0	155	100	0	0	130	180	110	0	0	0	0	0	0	0	0	0	0	0	0	0	0	4.3	5.7
554	5	7	8.3	3	0	1	6	2	3	3	0	1	0	2	0	1	0	0	1	1	0		0		0	0	250	0	50	430	110	230	200	0	50	0	100	0	20	0	0	30	300	0	0	0	0	4.7	9
555	4.7	5	6	1	3	1	5	3	0	1	2	0	0	1	0	1	0	0	0	0	0		0		0	0	150	450	250	460	155	0	100	400	0	0	100	0	20	0	0	0	0	0	0	0	0	4	5.3
556	5.3	8.3	10	5	1	3	8	3	1	0	0	2	1	0	0	1	0	0	0	1	0		0		0	0	390	50	295	550	195	60	0	0	250	220	0	0	20	0	0	0	50	0	0	0	0	5.3	6
557	6.7	9.7	15	8	0	1	12	6	3	1	1	2	3	3	0	0	0	0	0	0	0		0		0	0	655	0	250	910	190	260	100	300	150	676	230	0	0	0	0	0	0	0	0	0	0	5	8.7
558	3.7	5	6	7	1	1	5	4	1	0	1	1	0	0	0	0	0	0	0	0	0		0		0	0	500	150	30	510	220	50	0	200	200	0	0	0	0	0	0	0	0	0	0	0	0	2.3	4
559	2.3	5	5	3	2	0	1	0	0	0	0	0	1	0	0	0	0	0	0	0	1		0		0	0	300	200	0	50	0	0	0	0	0	250	0	0	0	0	0	0	0	50	0	0	0	4	7
560	5	8.3	10	9	0	2	5	3	2	1	3	0	1	0	1	0	0	1	0	0	0		0		0	0	805	0	215	530	420	140	200	550	0	250	0	80	0	0	30	0	0	0	0	0	0	4.3	7
561	3.7	5.7	6.3	7	1	0	2	4	0	1	0	0	1	1	0	0	0	0	0	0	0		0		0	0	755	150	0	180	430	0	150	0	0	250	100	0	0	0	0	0	0	0	0	0	0	2.7	4.7
562	6.3	10.3	13.7	12	1	4	8	5	2	1	3	0	1	1	2	1	0	3	0	0	0		0		0	0	965	20	235	440	260	50	50	600	0	250	20	200	20	0	140	0	0	0	0	0	0	5.3	7
563	3.7	6	7	4	1	2	3	3	0	2	0	0	1	2	2	1	0	0	0	0	0		0		0	0	320	100	190	250	250	0	80	0	0	250	200	60	60	0	0	0	0	0	0	0	0	3	5.7
564	6.3	9	12	9	2	2	6	3	3	1	3	1	1	0	0	0	0	0	0	2	0		0		0	0	900	250	320	968	260	270	150	430	100	250	0	0	0	0	0	0	680	0	0	0	0	4.3	6.7
565	5.7	9.7	13.3	9	0	1	9	2	3	1	4	0	2	0	0	1	0	0	0	3	2		0		0	0	675	0	20	1060	200	200	90	810	0	470	0	0	70	0	0	0	320	40	0	0	0	3.3	8.7
566	5.3	9.3	10.7	3	1	2	5	5	2	2	1	2	2	1	1	0	0	2	0	1	0		0		0	0	185	100	65	345	280	80	160	200	150	500	100	100	0	0	60	0	300	0	0	0	0	2.3	4
567	5	8.7	10.7	5	1	2	3	3	3	3	4	2	2	0	0	1	0	0	0	0	0		0		0	0	380	150	175	200	180	170	370	700	200	500	0	0	20	0	0	0	0	0	0	0	0	4.7	6
568	5	6.3	7.3	3	1	0	2	1	4	1	3	0	1	0	0	0	0	0	0	0	0		0		0	0	370	60	0	130	20	180	100	500	0	250	0	0	0	0	0	0	0	0	0	0	0	3.3	5
569	4.3	5.3	7.7	8	0	2	7	0	1	1	0	2	1	0	0	0	0	0	0	0	1		0		0	0	932	0	70	520	0	80	100	0	350	100	0	0	0	0	0	0	0	100	0	0	0	4.7	8
570	3.7	6.7	8.7	7	1	0	6	3	2	2	1	0	0	1	0	0	0	1	0	0	0		0		0	0	630	190	0	345	60	90	180	10	0	0	100	0	0	0	100	0	0	0	0	0	0	3.7	4.3
571	4.3	8	10.7	9	1	1	9	10	1	0	4	1	0	0	0	0	0	0	0	0	0		0		0	0	830	50	20	670	420	50	0	680	20	0	0	0	0	0	0	0	0	0	0	0	0	3	5.7
572	5	6.7	7.3	3	1	3	6	2	4	1	0	1	0	0	0	1	0	0	0	0	0		0		0	0	300	30	500	490	110	300	100	0	100	0	0	0	100	0	0	0	0	0	0	0	0	4	5.3
573	6.3	11.7	16	11	1	4	10	6	2	2	2	1	1	1	0	2	0	0	2	2	0		0		0	0	675	200	700	1160	870	110	100	600	40	250	50	0	90	0	0	40	330	0	0	0	0	4	8
574	5	8	10	4	2	1	4	3	2	2	4	0	2	0	0	1	0	0	0	0	0		0		0	0	340	70	100	650	65	220	85	750	0	300	0	0	20	0	0	0	0	0	0	0	0	4.7	7
575	3	4	4.7	2	0	0	1	3	0	3	1	0	2	0	0	0	0	0	0	0	0		0		0	0	250	0	0	100	270	0	350	500	0	330	0	0	0	0	0	0	0	0	0	0	0	2.3	3.7
576	5	7	8.5	2	0	1	4	2	2	1	1	0	0	1	0	1	0	0	0	0	0		0		0	0	170	0	10	340	150	70	100	200	0	0	20	0	100	0	0	0	0	0	0	0	0	4	7
577	3.7	7	8	5	1	0	2	1	1	4	4	2	0	1	0	0	0	1	0	0	0		0		0	0	400	150	0	310	40	120	320	600	300	0	100	0	0	0	30	0	0	0	0	0	0	3.7	5.7
578	3.3	5.3	6.3	7	0	0	5	2	1	0	0	1	0	0	0	0	0	1	0	0	1		0		0	0	854	0	0	485	190	40	0	0	90	0	0	0	0	0	30	0	0	30	0	0	0	4	6
579	3.7	4.7	5.3	3	0	1	2	1	1	1	0	1	1	0	2	0	0	0	0	0	0		0		0	0	450	0	100	170	150	20	100	0	80	250	0	100	0	0	0	0	0	0	0	0	0	3.3	5.3
580	4	6.3	7	7	2	0	4	2	3	0	1	0	0	2	0	0	0	0	0	1	0		0		0	0	750	190	0	428	80	260	0	150	0	0	200	0	0	0	0	0	500	0	0	0	0	2	2.3
581	4.7	8.7	11.7	4	2	0	8	2	2	2	3	1	2	1	0	0	0	1	0	0	0		0		0	0	350	110	0	860	120	90	120	550	100	454	50	0	0	0	20	0	0	0	0	0	0	3.3	4.3
582	3	5.3	6.3	4	0	0	5	3	2	2	1	0	0	1	1	1	0	0	0	0	0		0		0	0	450	0	0	730	330	250	300	250	0	0	50	100	200	0	0	0	0	0	0	0	0	4	5
583	5	8.3	10	11	1	1	2	3	3	2	1	1	1	1	1	0	0	0	0	0	0		0		0	0	860	100	10	380	340	210	250	200	400	250	100	100	0	0	0	0	0	0	0	0	0	5.7	11
584	4	7	8.3	7	1	0	2	3	3	2	2	2	2	1	0	0	0	0	0	0	0		0		0	0	1230	150	0	268	230	270	250	650	230	750	20	0	0	0	0	0	0	0	0	0	0	4.3	6.3
585	3.7	7.7	9.7	5	2	2	6	2	1	2	0	1	2	2	0	0	0	0	0	2	0		0		0	0	460	230	230	1080	440	40	120	0	30	500	70	0	0	0	0	0	300	0	0	0	0	3.7	6
586	3.7	4	5	2	0	0	2	2	0	2	0	1	1	0	1	0	0	1	0	0	0		0		0	0	196	0	0	150	400	0	180	0	100	250	0	80	0	0	50	0	0	0	0	0	0	3.3	5
587	5.7	7.3	8.7	3	1	1	9	3	3	3	0	1	2	0	0	0	0	2	0	0	0		0		0	0	360	25	50	803	330	310	370	0	30	750	0	0	0	0	70	0	0	0	0	0	0	3.3	5
588	4.3	5.3	7	5	0	0	5	0	0	2	0	2	1	2	1	0	0	0	1	0	0		0		0	0	660	0	0	800	0	0	220	0	270	250	200	100	0	0	0	400	0	0	0	0	0	4.7	7
589	4.7	7	8.7	7	1	1	5	3	2	0	3	0	1	0	0	0	0	0	1	1	0		0		0	0	670	150	200	598	320	200	0	480	0	120	0	0	0	0	0	50	80	0	0	0	0	1.3	3
590	4.3	7.3	7.7	5	1	3	2	2	0	0	1	0	0	1	2	1	0	0	0	0	1		0		0	0	480	100	150	30	180	0	0	300	0	0	50	130	10	0	0	0	0	30	0	0	0	3.7	6
591	3.7	6	8	6	1	4	3	0	2	3	3	1	1	0	0	0	0	1	0	0	0		0		0	0	480	30	140	240	0	170	140	350	100	50	0	0	0	0	10	0	0	0	0	0	0	4	6.3
592	4.3	8.7	13	9	2	1	9	4	2	3	0	1	2	3	1	0	0	0	1	0	0		0		0	0	730	240	150	900	300	110	270	0	50	310	250	100	0	0	0	50	0	0	0	0	0	6	11
593	6.3	9.3	12	1	2	1	5	6	3	1	4	1	1	1	0	2	0	0	1	1	0		0		0	0	100	250	30	548	440	220	30	1200	200	250	150	0	90	0	0	100	80	0	0	0	0	4.7	6
594	3.3	5.3	6	7	2	0	1	3	2	1	0	0	2	0	0	0	0	0	0	0	0		0		0	0	600	450	0	250	430	80	100	0	0	500	0	0	0	0	0	0	0	0	0	0	0	3.7	5.7
595	3	5.3	7	10	0	0	0	1	2	0	3	0	1	0	0	1	0	0	0	2	0		0		0	0	806	0	0	0	24	150	0	950	0	250	0	0	50	0	0	0	230	0	0	0	0	3.3	5.7
596	2.7	3	4	6	0	0	3	0	0	0	0	0	1	0	0	0	0	0	0	0	0		0		0	0	790	0	0	540	0	0	0	0	0	250	0	0	0	0	0	0	0	0	0	0	0	4	6.7
597	4.3	6	7.3	2	0	1	6	3	2	1	2	0	1	0	0	1	0	1	0	0	0		0		0	0	220	0	150	990	350	150	100	520	0	250	0	0	50	0	10	0	0	0	0	0	0	3.3	4.7
598	3.7	5.7	6.7	6	0	1	3	2	1	1	0	0	0	0	0	0	0	1	1	0	0		0		0	0	490	0	20	370	80	50	100	0	0	0	0	0	0	0	120	20	0	0	0	0	0	6.7	15.3
599	2	3.3	4	7	0	0	0	0	1	0	0	0	2	0	0	0	0	0	0	0	0		0		0	0	665	0	0	0	0	100	0	0	0	350	0	0	0	0	0	0	0	0	0	0	0	4.3	6
600	2.7	4.7	6.7	8	0	0	7	1	1	1	0	0	0	0	0	0	0	0	0	0	0		0		0	0	640	0	0	1402	100	20	100	0	0	0	0	0	0	0	0	0	0	0	0	0	0	4	6.3
601	5	6.3	9.3	11	0	1	8	5	4	1	1	0	1	0	1	0	0	0	0	0	0		0		0	0	1480	0	200	826	270	230	30	170	0	250	0	150	0	0	0	0	0	0	0	0	0	6	8.3
602	4	6.7	7.7	12	1	2	2	4	2	0	0	1	0	0	0	0	0	0	0	0	0		0		0	0	1424	150	350	230	246	70	0	0	50	0	0	0	0	0	0	0	0	0	0	0	0	5	7.7
603	3.7	6	7	10	1	0	3	6	1	1	0	0	1	0	0	0	0	0	0	0	0		0		0	0	576	150	0	310	456	50	100	0	0	250	0	0	0	0	0	0	0	0	0	0	0	4.7	8.3
604	3	5	5.7	6	2	0	2	5	0	1	0	0	1	0	0	0	0	0	0	0	0		0		0	0	760	225	0	250	680	0	300	0	0	250	0	0	0	0	0	0	0	0	0	0	0	5	6
605	3	5.3	5.7	4	2	1	0	4	0	1	1	0	2	0	0	1	0	0	0	0	0		0		0	0	365	115	100	0	310	0	30	80	0	500	0	0	70	0	0	0	0	0	0	0	0	4.7	7
606	2.7	3.3	4.3	5	0	0	4	3	1	1	0	0	0	0	0	0	0	0	0	0	0		0		0	0	550	0	0	778	150	120	200	0	0	0	0	0	0	0	0	0	0	0	0	0	0	3.7	5
607	4.3	6	8	12	0	1	4	9	0	0	3	0	1	1	0	0	0	0	0	0	0		0		0	0	1143	0	200	306	791	0	0	740	0	250	50	0	0	0	0	0	0	0	0	0	0	4	6.3
608	3.3	4.7	5.7	6	1	1	2	2	0	1	1	1	0	1	0	0	0	1	0	0	0		0		0	0	390	150	20	105	100	0	100	50	60	0	100	0	0	0	10	0	0	0	0	0	0	4	6
609	3.3	5.3	6	6	1	0	2	4	0	1	0	0	1	0	0	0	0	0	0	0	0		0		0	0	310	150	0	300	390	0	80	0	0	250	0	0	0	0	0	0	0	0	0	0	0	4.7	6.7
610	4.7	6.7	8.3	11	0	4	2	3	1	0	1	0	1	0	0	1	0	0	0	0	0		0		0	0	1243	0	50	540	290	50	0	300	0	250	0	0	40	0	0	0	0	0	0	0	0	3.7	5.3
611	3.3	4.7	5	7	0	0	3	1	3	1	0	0	0	0	0	0	0	0	0	0	0		0		0	0	620	0	0	240	80	300	120	0	0	0	0	0	0	0	0	0	0	0	0	0	0	3.7	5.7
612	5	7.7	9	4	0	0	5	2	2	3	2	0	1	1	1	1	0	0	1	0	0		0		0	0	405	0	0	960	180	220	470	800	0	250	100	300	20	0	0	30	0	0	0	0	0	4	6
613	1.7	3	3	6	0	1	0	1	0	0	0	0	0	0	0	0	0	0	0	0	0		0		0	0	810	0	200	0	100	0	0	0	0	0	0	0	0	0	0	0	0	0	0	0	0	4	7.7
614	4.7	4.7	5.7	4	0	1	6	2	2	0	0	0	1	0	0	0	0	0	0	0	0		0		0	0	325	0	250	638	60	220	0	0	0	250	0	0	0	0	0	0	0	0	0	0	0	5	7.7
615	5	7	8	7	0	1	5	5	1	1	1	1	1	0	0	0	0	0	0	0	0		0		0	0	495	0	100	470	460	60	150	200	150	250	0	0	0	0	0	0	0	0	0	0	0	4.3	10.7
616	3.7	5.7	6	4	1	0	4	2	1	0	0	0	0	1	0	0	0	0	0	0	0		0		0	0	250	220	0	460	100	60	0	0	0	0	40	0	0	0	0	0	0	0	0	0	0	4.7	9.7
617	2.7	3.7	4.3	4	0	1	2	3	0	1	0	0	0	0	0	0	0	0	0	1	0		0		0	0	325	0	200	60	75	0	150	0	0	0	0	0	0	0	0	0	150	0	0	0	0	4.3	6.3
618	3	4	4	4	0	0	3	1	2	1	0	0	0	0	0	0	0	0	0	0	0		0		0	0	300	0	0	418	70	180	90	0	0	0	0	0	0	0	0	0	0	0	0	0	0	4	8
619	4	5.7	5.7	4	0	0	1	1	2	0	0	0	1	1	0	1	0	0	0	0	0		0		0	0	330	0	0	168	100	180	0	0	0	250	100	0	50	0	0	0	0	0	0	0	0	3.7	6
620	3.3	4.3	5	7	0	0	2	2	0	0	0	1	1	0	0	0	0	0	0	0	0		0		0	0	725	0	0	156	110	0	0	0	150	250	0	0	0	0	0	0	0	0	0	0	0	3.7	6
621	6.3	8	10.3	6	0	0	8	2	1	0	4	1	2	1	2	0	0	0	1	0	0		0		0	0	575	0	0	605	135	110	0	780	220	500	70	250	0	0	0	30	0	0	0	0	0	5.3	9.7
622	4	3.7	4.3	1	0	0	5	1	4	1	0	0	0	0	0	0	0	0	0	0	0		0		0	0	75	0	0	700	40	450	150	0	0	0	0	0	0	0	0	0	0	0	0	0	0	3.7	4.7
623	4.3	5.7	5.7	2	0	0	3	2	1	0	1	2	0	0	0	0	0	0	2	0	0		0		0	0	150	0	0	338	160	120	0	10	350	0	0	0	0	0	0	70	0	0	0	0	0	4.7	6
624	3.3	4.3	4.3	4	0	0	4	3	1	0	0	0	0	0	0	0	0	0	0	1	0		0		0	0	275	0	0	320	135	120	0	0	0	0	0	0	0	0	0	0	150	0	0	0	0	4	7
625	4	6	6.7	1	0	0	5	5	1	2	0	0	1	1	0	0	0	0	0	1	0		0		0	0	50	0	0	718	320	120	250	0	0	250	150	0	0	0	0	0	150	0	0	0	0	6.3	9.3
626	7	8	8	1	0	0	1	1	1	1	1	0	1	0	0	0	0	0	1	0	0		0		0	0	50	0	0	168	40	120	150	10	0	200	0	0	0	0	0	20	0	0	0	0	0	4.3	7
627	4.7	6.7	7.7	5	0	2	5	3	1	1	1	0	1	0	0	0	0	0	0	0	0		0		0	0	355	0	350	542	210	120	100	200	0	250	0	0	0	0	0	0	0	0	0	0	0	4	6
628	4.7	7.3	9.3	5	0	1	8	4	4	1	1	0	1	0	1	0	0	0	0	0	0		0		0	0	450	0	250	813	110	330	150	200	0	250	0	100	0	0	0	0	0	0	0	0	0	4.3	6.3
629	5.3	9	9.7	6	0	2	5	3	2	0	1	1	1	0	0	3	0	0	1	1	0		0		0	0	485	0	165	361	206	90	0	50	100	200	0	0	140	0	0	10	100	0	0	0	0	5.7	9
630	2.3	3	3.3	5	0	0	2	0	2	0	0	0	0	0	0	0	0	0	0	0	0		0		0	0	300	0	0	170	0	160	0	0	0	0	0	0	0	0	0	0	0	0	0	0	0	2.3	3.7
631	2.3	3	3.3	4	0	0	0	3	1	1	0	1	1	0	0	0	0	0	0	0	0		0		0	0	350	0	0	0	370	60	200	0	120	250	0	0	0	0	0	0	0	0	0	0	0	4.3	7.7
632	3.7	5.7	6.3	8	3	0	2	1	2	1	0	0	1	1	0	0	0	0	0	0	0		0		0	0	600	480	0	250	40	90	100	0	0	250	100	0	0	0	0	0	0	0	0	0	0	2	3.7
633	2.7	3	3.3	3	0	0	2	4	0	0	0	0	0	0	0	0	0	0	0	0	0		0		0	0	150	0	0	200	110	0	0	0	0	0	0	0	0	0	0	0	0	0	0	0	0	2.7	3
634	4	5.3	5.3	5	0	1	2	4	2	1	0	0	1	0	0	0	0	0	0	0	0		0		0	0	230	0	15	330	560	180	50	0	0	250	0	0	0	0	0	0	0	0	0	0	0	3.3	5
635	3.7	5.7	7.3	6	2	1	5	1	1	4	0	0	0	0	0	0	0	0	0	0	0		0		0	0	510	340	10	680	100	60	600	0	0	0	0	0	0	0	0	0	0	0	0	0	0	2.3	4.7
636	3	3.7	5.3	5	0	0	6	4	1	0	0	0	0	0	0	0	0	0	0	0	0		0		0	0	200	0	0	480	225	60	0	0	0	0	0	0	0	0	0	0	0	0	0	0	0	4	5.3
637	3.3	3.7	4	3	0	0	4	1	2	0	0	0	1	0	0	0	0	0	0	0	0		0		0	0	200	0	0	690	80	180	0	0	0	250	0	0	0	0	0	0	0	0	0	0	0	3.3	5.7
638	2.7	3.7	4.7	3	0	0	2	1	1	1	2	0	0	0	0	0	0	0	0	0	0		0		0	0	200	0	0	220	30	60	100	380	0	0	0	0	0	0	0	0	0	0	0	0	0	1.7	4
639	5.3	6.3	9.3	8	0	0	8	3	1	1	1	1	1	0	0	1	0	0	1	0	0		0		0	0	400	0	0	1150	180	60	50	200	130	250	0	0	30	0	0	100	0	0	0	0	0	4.7	6
640	2.3	3.3	3.7	6	0	1	0	1	0	0	0	0	1	0	0	0	0	0	0	0	0		0		0	0	675	0	25	0	45	0	0	0	0	250	0	0	0	0	0	0	0	0	0	0	0	3.7	5.3
641	2	4	5	8	1	0	1	0	0	1	1	0	1	0	0	0	0	0	0	0	0		0		0	0	380	200	0	150	0	0	50	15	0	250	0	0	0	0	0	0	0	0	0	0	0	4	7
642	2.7	5.3	6.3	7	2	0	3	0	1	1	3	0	1	0	0	1	0	0	0	0	0		0		0	0	575	340	0	600	0	180	50	700	0	250	0	0	160	0	0	0	0	0	0	0	0	4.7	8.3
643	2.7	6	6.7	10	0	1	3	0	1	2	0	0	0	0	1	0	0	0	0	1	1		0		0	0	690	0	200	320	0	60	100	0	0	0	0	80	0	0	0	0	200	10	0	0	0	4.7	7
644	4.3	6	7.7	5	1	1	4	3	1	2	0	0	2	0	1	1	0	0	0	0	0		0		0	0	500	130	200	670	138	60	450	0	0	500	0	50	50	0	0	0	0	0	0	0	0	5.7	10
645	3.3	5.3	6.7	2	2	0	5	3	0	1	4	2	1	0	0	0	0	0	0	1	0		0		0	0	150	350	0	590	400	0	50	900	170	250	0	0	0	0	0	0	80	0	0	0	0	4.7	8
646	4.7	6.3	8.3	5	1	1	5	3	1	2	1	0	2	2	0	0	0	0	0	0	0		0		0	0	250	150	200	580	140	60	150	100	0	500	250	0	0	0	0	0	0	0	0	0	0	4	4.7
647	3.3	6	7.3	7	1	0	2	4	1	1	0	0	0	2	2	0	0	0	0	0	0		0		0	0	350	180	0	270	180	60	60	0	0	0	80	130	0	0	0	0	0	0	0	0	0	3	6
648	4.3	8.3	10.3	9	1	1	6	4	2	2	3	0	0	0	2	1	0	1	0	0	0		0		0	0	550	100	200	500	235	75	100	300	0	0	0	180	25	0	20	0	0	0	0	0	0	3.7	6.3
649	3.5	4.5	4.5	3	0	0	2	3	0	0	0	0	1	0	0	0	0	0	0	0	0		0		0	0	380	0	0	750	200	0	0	0	0	250	0	0	0	0	0	0	0	0	0	0	0	3.3	4.3
650	2.3	3.7	3.7	5	0	2	1	1	0	0	0	0	0	0	0	0	0	0	0	0	0		0		0	0	350	0	110	300	80	0	0	0	0	0	0	0	0	0	0	0	0	0	0	0	0	3	4.3
651	5	6	8.7	5	0	2	8	3	1	1	0	0	1	1	0	0	0	0	0	0	0		0		0	0	255	0	300	510	225	60	100	0	0	250	100	0	0	0	0	0	0	0	0	0	0	3.7	5.7
652	6	8.7	12	8	2	1	9	3	4	3	4	0	1	0	0	0	0	0	0	0	0		0	60	0	0	570	150	100	1050	165	600	330	1200	0	250	0	0	0	0	0	0	0	0	0	0	0	5.7	10.3
653	3.7	4.7	4.7	1	1	0	3	4	1	0	0	0	0	0	0	1	0	0	0	0	0		0		0	0	100	100	0	153	225	60	0	0	0	0	0	0	20	0	0	0	0	0	0	0	0	4.7	6
654	5	9.7	11	8	1	1	4	1	3	2	3	2	1	2	1	0	0	2	0	0	0		0		0	0	335	50	25	400	50	240	60	250	150	250	130	50	0	0	25	0	0	0	0	0	0	4.3	8.3
655	6	9	11	7	0	2	4	4	3	4	3	0	3	1	0	1	0	0	0	1	0		0		0	0	560	0	300	550	205	240	335	700	0	720	200	0	30	0	0	0	90	0	0	0	0	5.3	8.7
656	4	6	8	6	0	0	7	3	3	0	0	0	0	0	0	0	0	1	1	0	0		0		0	0	405	0	0	570	190	240	0	0	0	0	0	0	0	0	5	15	0	0	0	0	0	3	4.7
657	5.3	8	8.7	4	0	1	2	3	1	1	2	1	2	0	0	0	0	0	0	1	0		0		0	0	115	0	50	100	200	60	50	350	100	470	0	0	0	0	0	0	500	0	0	0	0	4.3	9.3
658	5	7	9.7	3	2	0	10	2	2	1	0	0	1	0	0	1	0	2	0	1	0		0		0	0	250	120	0	690	75	180	100	0	0	250	0	0	50	0	150	0	90	0	0	0	0	3.3	6
659	5	6	8	3	0	1	6	3	5	1	0	1	1	2	0	1	0	0	0	0	0		0		0	0	225	0	25	396	210	540	100	0	200	250	150	0	20	0	0	0	0	0	0	0	0	4.7	7
660	3.7	6.3	6.7	8	1	1	2	3	1	1	0	0	1	1	0	0	0	0	0	1	0		0		0	0	690	100	40	240	225	60	200	0	0	250	20	0	0	0	0	0	200	0	0	0	0	5.7	10
661	3	4	4	1	0	0	1	1	0	0	1	0	0	0	0	0	0	0	0	0	0		0		0	0	100	0	0	150	40	0	0	200	0	0	0	0	0	0	0	0	0	0	0	0	0	3.7	4.7
662	3.7	4.3	5	1	0	0	3	3	0	1	0	0	1	2	0	0	0	0	0	0	0		0		0	0	50	0	0	600	150	0	50	0	0	250	360	0	0	0	0	0	0	0	0	0	0	4.7	6
663	4	6	6.7	7	0	1	6	2	3	0	0	0	0	1	0	0	0	0	0	2	0		0		0	0	555	0	50	470	90	225	0	0	0	0	200	0	0	0	0	0	340	0	0	0	0	5	6.7
664	3.7	2.7	5	1	0	0	7	3	0	1	0	0	0	0	0	0	0	0	0	0	0		0		0	0	50	0	0	463	185	0	25	0	0	0	0	0	0	0	0	0	0	0	0	0	0	3	5.3
665	4	7.3	9	5	0	2	1	2	1	2	2	2	2	1	0	0	0	3	0	0	0		0		0	0	280	0	265	150	200	60	290	10	160	300	60	0	0	0	70	0	0	0	0	0	0	5.3	9.3
666	3.7	5.7	7	5	2	1	5	8	0	1	0	0	1	1	0	0	0	0	0	0	0		0		0	0	350	250	200	463	405	0	100	0	0	250	150	0	0	0	0	0	0	0	0	0	0	4.3	7
667	4	5.5	8	5	0	0	5	1	3	1	0	1	1	0	0	0	0	0	0	0	0		0		0	0	305	0	0	700	40	300	100	0	100	250	0	0	0	0	0	0	0	0	0	0	0	5	8.7
668	3	5	6	5	2	1	4	0	3	1	0	0	0	0	0	0	0	0	0	0	0		0		0	0	170	150	50	450	0	220	90	0	0	0	0	0	0	0	0	0	0	0	0	0	0	5.3	7.3
669	4	4.3	5.7	6	1	0	7	4	1	0	0	0	0	1	0	0	0	0	0	0	0		0		0	0	310	100	0	650	300	60	0	0	0	0	100	0	0	0	0	0	0	0	0	0	0	2.3	4
670	4.3	6	7.7	3	1	1	4	1	0	1	0	1	0	0	0	0	0	3	0	1	0		0		0	0	105	50	250	300	40	0	45	0	50	0	0	0	0	0	35	0	50	0	0	0	0	4	5.7
671	3.7	5.7	6	5	1	0	3	1	2	1	1	0	1	0	0	0	0	0	0	0	0		0		0	0	300	75	0	262	140	180	100	400	0	250	0	0	0	0	0	0	0	0	0	0	0	2.7	4
672	2.7	3.3	4.3	2	0	0	1	2	0	2	1	0	1	0	1	0	0	0	0	0	0		0		0	0	175	0	0	60	130	0	250	200	0	250	0	100	0	0	0	0	0	0	0	0	0	3.3	4.7
673	3.7	4	4.3	1	0	0	2	2	1	0	2	0	2	0	0	0	0	0	0	0	0		0		0	0	100	0	0	156	100	120	0	300	0	470	0	0	0	0	0	0	0	0	0	0	0	4.7	5.7
674	4.7	7	7	1	0	0	4	1	2	2	2	0	1	0	0	0	0	0	0	0	0		0		0	0	50	0	0	443	20	180	220	200	0	100	0	0	0	0	0	0	0	0	0	0	0	4.3	8
675	4.7	7.7	10.3	4	0	1	7	7	2	2	0	1	2	1	1	0	0	0	0	1	0		0		0	0	450	0	250	626	344	360	190	0	220	750	100	70	0	0	0	0	500	0	0	0	0	6.3	10.7
676	4	5.3	6.7	4	0	1	3	1	3	1	4	0	0	0	0	0	0	1	0	0	1		0		0	0	335	0	250	320	80	280	100	770	0	0	0	0	0	0	20	0	0	30	0	0	0	4.7	7.3
677	3	4.7	6	5	1	0	3	1	1	2	2	2	0	0	0	0	0	0	0	0	0		0		0	0	355	30	0	460	40	60	190	300	350	0	0	0	0	0	0	0	0	0	0	0	0	4.3	7.7
678	3.7	5.3	6	5	1	0	4	4	2	1	0	0	0	0	0	0	0	0	0	0	0		0		0	0	380	200	0	518	140	180	90	0	0	0	0	0	0	0	0	0	0	0	0	0	0	5	7.3
679	3.7	6.7	8	8	0	0	9	1	2	0	1	0	0	0	0	1	0	0	0	0	0		0		0	0	1050	0	0	1568	40	180	0	400	0	0	0	0	40	0	0	0	0	0	0	0	0	4.7	7.7
680	2.7	5.7	7.7	7	0	0	3	0	1	2	3	0	0	0	0	1	0	0	0	1	1		0		0	0	500	0	0	260	0	50	550	270	0	0	0	0	100	0	0	0	200	50	0	0	0	2.3	3.7
681	2.7	3	3.3	2	0	1	2	2	1	1	0	0	1	0	0	0	0	0	0	0	0		0		0	0	120	0	300	500	120	180	150	0	0	250	0	0	0	0	0	0	0	0	0	0	0	3.3	5.3
682	3.3	3.7	4.7	4	0	0	5	4	0	0	0	0	0	0	0	0	0	0	0	0	0		0		0	0	380	0	0	748	180	0	0	0	0	0	0	0	0	0	0	0	0	0	0	0	0	4	6.7
683	4	5.7	7	1	0	1	5	3	2	1	0	1	1	2	0	0	0	2	0	0	0		0		0	0	50	0	200	334	166	180	100	0	200	250	240	0	0	0	80	0	0	0	0	0	0	5	8.3
684	4	8	10	5	0	0	2	1	0	0	0	0	1	1	0	0	0	0	0	0	0		0		0	0	325	0	0	170	20	0	0	0	0	250	40	0	0	0	0	0	0	0	0	0	0	3.3	4.7
685	4.3	6.7	8	6	0	0	3	4	1	1	0	2	1	2	0	0	0	0	0	0	0		0		0	0	400	0	0	224	260	60	100	0	300	250	250	0	0	0	0	0	0	0	0	0	0	3.3	5.7
686	5	8.7	13.7	11	0	1	10	4	1	1	4	2	0	1	0	4	0	0	0	0	0		0		0	0	885	0	150	784	154	60	100	800	250	0	15	0	280	0	0	0	0	0	0	0	0	5.3	9
687	5	8	8	1	1	1	1	2	3	4	0	1	3	1	0	0	0	0	1	1	0		0		0	0	75	70	200	150	300	240	650	0	150	1000	200	0	0	0	0	50	350	0	0	0	0	5	8.7
688	5	6.3	8	6	0	1	7	1	3	1	0	1	1	0	0	0	0	0	0	1	0		0		0	0	525	0	200	882	10	240	150	0	200	250	0	0	0	0	0	0	70	0	0	0	0	3.3	5.3
689	4.3	6.7	8.3	5	0	0	6	3	2	1	1	1	0	1	0	0	0	1	0	0	0		0		0	0	350	0	0	474	264	90	70	300	70	0	30	0	0	0	30	0	0	0	0	0	0	5.3	8
690	2	3	3.7	5	0	0	0	1	0	1	0	0	0	0	0	0	0	0	0	0	0		0		0	0	500	0	0	0	70	0	200	0	0	0	0	0	0	0	0	0	0	0	0	0	0	4.3	5.3
691	4.7	5.7	6.3	5	0	0	2	3	1	1	1	1	2	0	0	0	0	0	1	0	0		0		0	0	300	0	0	252	232	180	70	10	200	450	0	0	0	0	0	20	0	0	0	0	0	4.7	6.7
692	4.3	6.7	9	5	0	0	8	4	2	2	0	0	3	1	0	0	0	0	1	0	1		0		0	0	335	0	0	495	120	180	350	0	0	600	40	0	0	0	0	50	0	10	0	0	0	6.7	10.7
693	3.7	4.7	5	4	0	0	3	3	3	1	0	0	0	0	0	0	0	0	0	0	0		0		0	0	310	0	0	518	240	350	90	0	0	0	0	0	0	0	0	0	0	0	0	0	0	4	5.3
694	3.7	6	6.7	3	0	2	1	1	0	1	3	1	1	1	0	2	0	0	0	0	0		0		0	0	275	0	350	90	100	0	100	600	100	250	100	0	50	0	0	0	0	0	0	0	0	3.7	5.3
695	4.7	7.3	9.7	7	0	1	6	2	2	2	2	0	1	1	1	0	0	0	0	0	0		0		0	0	505	0	250	898	90	180	75	160	0	250	150	70	0	0	0	0	0	0	0	0	0	4.7	7
696	3.3	4.7	5.7	3	0	0	5	5	0	1	0	1	1	0	1	0	0	0	0	0	0		0		0	0	130	0	0	161	173	0	50	0	220	250	0	50	0	0	0	0	0	0	0	0	0	3.3	6.3
697	4.3	6.3	7	3	0	3	3	2	1	2	0	0	1	1	0	0	0	0	0	0	1		0		0	0	300	0	240	270	240	60	175	0	0	250	200	0	0	0	0	0	0	10	0	0	0	2.7	4.3
698	3	3.3	4.3	2	0	1	3	2	0	0	0	0	0	0	0	0	0	0	0	0	0		0		0	0	125	0	100	310	100	0	0	0	0	0	0	0	0	0	0	0	0	0	0	0	0	6.7	10.7
699	4.7	7.7	9.7	7	2	3	7	4	2	0	0	0	0	1	0	0	0	0	4	0	0		0		0	0	600	250	320	880	215	90	0	0	0	0	40	0	0	0	0	100	0	0	0	0	0	5.3	8.7
700	4	4.3	5	2	0	0	3	2	0	2	0	0	1	0	0	1	0	0	1	1	0		0		0	0	450	0	0	320	150	0	150	0	0	250	0	0	25	0	0	25	160	0	0	0	0	5.3	7.7
701	4.7	7.7	8.7	5	0	0	4	1	1	2	0	3	1	0	0	0	0	3	0	1	0		0		0	0	300	0	0	480	20	60	100	0	280	250	0	0	0	0	50	0	250	0	0	0	0	4	7.3
702	4.3	4.7	5.3	3	1	1	5	2	3	0	0	0	0	1	0	0	0	0	0	0	0		0		0	0	225	100	200	780	100	240	0	0	0	0	10	0	0	0	0	0	0	0	0	0	0	6	7.3
703	3.7	5	7.3	4	0	1	5	2	4	0	4	0	1	0	0	0	0	0	0	1	0		0		0	0	300	0	200	810	80	360	0	750	0	250	0	0	0	0	0	0	80	0	0	0	0	4.3	6.7
704	4.7	7	8.7	3	2	2	5	5	1	2	0	0	1	1	0	0	0	0	0	0	0		0		0	0	225	340	400	940	220	120	120	0	0	250	200	0	0	0	0	0	0	0	0	0	0	4.3	6
705	3.7	4.7	5.7	3	0	0	3	4	0	2	0	0	1	0	0	0	0	0	0	0	0		0		0	0	550	0	0	632	634	0	300	0	0	250	0	0	0	0	0	0	0	0	0	0	0	3.3	5.3
706	2.3	3	3.3	3	0	0	0	9	0	0	0	0	1	0	0	0	0	0	0	1	0		0		0	0	150	0	0	0	1210	0	0	0	0	250	0	0	0	0	0	0	250	0	0	0	0	2.3	4.3
707	4	5.7	6	5	1	2	4	3	1	0	0	0	0	0	0	0	0	0	0	0	0		0		0	0	400	180	225	510	290	60	0	0	0	0	0	0	0	0	0	0	0	0	0	0	0	2.7	5
708	4	6	7.3	7	0	2	6	3	2	0	0	1	0	0	0	1	0	0	0	0	0		0		0	0	700	0	50	1000	240	170	0	0	200	0	0	0	30	0	0	0	0	0	0	0	0	6	7
709	4.3	10.3	13.7	7	4	2	7	6	2	3	2	1	0	1	1	0	0	0	0	1	0		0		0	0	375	410	370	880	200	90	250	300	100	0	40	50	0	0	0	0	80	0	0	0	0	6.3	11
710	4	6.3	8	6	2	3	4	2	1	1	0	2	0	1	0	0	0	0	0	0	0		0		0	0	760	420	325	780	70	120	60	0	250	0	90	0	0	0	0	0	0	0	0	0	0	4.7	7
711	3.7	4	7	5	0	0	8	3	2	1	0	1	0	0	0	0	0	0	0	0	0		0		0	0	300	0	0	1170	220	180	100	0	130	0	0	0	0	0	0	0	0	0	0	0	0	4.7	10.3
712	4.3	5	6.3	5	0	1	3	11	0	0	1	0	1	0	0	0	0	1	0	0	0		0		0	0	270	0	200	460	820	0	0	200	0	200	0	0	0	0	20	0	0	0	0	0	0	3.7	6.3
713	3.7	4.7	5.3	4	0	1	3	2	1	2	1	0	0	0	0	0	0	0	0	0	0		0		0	0	400	0	200	490	330	60	150	100	0	0	0	0	0	0	0	0	0	0	0	0	0	3.7	8
714	4.7	6	8.3	8	0	2	8	3	0	0	1	0	0	0	0	0	0	0	0	0	0		0		0	0	430	0	280	1070	150	0	0	200	0	0	0	0	0	0	0	0	0	0	0	0	0	4	9
715	4.7	7	8.3	5	1	0	8	6	1	0	0	0	1	0	1	2	0	0	0	0	0		0		0	0	375	120	0	910	260	60	0	0	0	250	0	50	120	0	0	0	0	0	0	0	0	4.7	9.3
716	4.3	7.7	9.7	8	2	2	4	2	0	2	5	0	1	0	0	0	0	0	0	1	0		0		0	0	590	280	360	740	400	0	100	1490	0	250	0	0	0	0	0	0	80	0	0	0	0	5.7	9.3
717	3	4.7	5	7	1	1	1	1	1	1	0	0	1	0	0	2	0	0	0	0	0		0		0	0	455	160	25	120	120	60	50	0	0	250	0	0	220	0	0	0	0	0	0	0	0	4.3	8
718	4.3	7.3	9	6	0	2	3	3	0	1	0	0	1	1	0	1	0	2	1	1	0		0		0	0	450	0	275	460	730	0	50	0	0	250	10	0	50	0	20	25	250	0	0	0	0	5	8
719	3.3	6.3	7	6	4	0	1	5	1	0	0	0	1	0	0	1	0	0	0	0	0		0		0	0	500	750	0	180	700	120	0	0	0	250	0	0	120	0	0	0	0	0	0	0	0	3.3	5
720	4	6	7.7	4	1	0	8	3	2	0	0	0	1	0	0	0	0	1	0	0	0		0		0	0	275	150	0	1450	120	180	0	0	0	250	0	0	0	0	10	0	0	0	0	0	0	5	8.3
721	3.7	5.7	7.7	4	1	0	8	3	2	2	0	0	1	0	0	0	0	1	0	0	0		0		0	0	275	200	0	1410	100	180	170	0	0	250	0	0	0	0	10	0	0	0	0	0	0	5.7	7.3
722	4.3	6.7	8.7	9	0	1	7	5	0	4	0	0	1	0	1	0	0	0	0	0	0		0		0	0	525	0	200	590	370	0	350	0	0	250	0	200	0	0	0	0	0	0	0	0	0	3.7	6.3
723	4.3	5.3	7.7	3	0	3	7	9	2	1	0	0	0	1	0	0	0	0	0	0	0		0		0	0	150	0	380	1110	510	300	60	0	0	0	60	0	0	0	0	0	0	0	0	0	0	5	6.7
724	3.3	6	6.3	5	1	0	2	4	0	2	0	0	2	2	0	0	0	0	0	0	0		0		0	0	375	180	0	350	170	0	70	0	0	450	250	0	0	0	0	0	0	0	0	0	0	4	6.3
725	3.7	4.7	6	6	1	1	6	1	0	1	0	0	0	0	0	0	0	0	0	0	0		0		0	0	440	160	200	710	30	0	50	0	0	0	0	0	0	0	0	0	0	0	0	0	0	4	6
726	4.7	6.3	8	3	2	1	7	4	2	1	0	0	1	0	0	1	0	0	0	0	0		0		0	0	200	180	200	1210	290	128	50	0	0	200	0	0	40	0	0	0	0	0	0	0	0	4	6
727	4	6	7	5	2	1	4	1	1	1	0	0	1	0	0	0	0	0	0	0	0		0		0	0	350	370	25	630	40	60	50	0	0	250	0	0	0	0	0	0	0	0	0	0	0	4	7.3
728	3.3	4	4.7	2	1	0	3	0	2	1	0	0	2	0	0	0	0	0	0	0	0		0		0	0	100	100	0	250	0	80	50	0	0	450	0	0	0	0	0	0	0	0	0	0	0	4.7	9
729	6	11	15.7	4	0	1	4	7	4	2	8	0	1	2	0	2	0	1	0	0	0		0		0	0	325	0	250	410	710	330	250	1350	0	250	300	0	210	0	100	0	0	0	0	0	0	3	4.3
730	3.7	5.7	5.7	4	0	0	2	3	1	1	0	1	1	0	0	1	0	0	0	1	0		0		0	0	325	0	0	270	240	60	100	0	150	250	0	0	40	0	0	0	150	0	0	0	0	3.3	4.7
731	3.7	6.3	7.7	1	0	1	3	7	1	2	1	0	1	0	0	0	0	1	0	2	0		0		0	0	50	0	100	300	645	120	300	200	0	250	0	0	0	0	200	0	250	0	0	0	0	3	4
732	2.7	3.7	3.7	2	0	1	0	2	1	2	0	0	1	0	0	0	0	0	0	1	0		0		0	0	225	0	300	0	600	60	300	0	0	250	0	0	0	0	0	0	350	0	0	0	0	4	7.3
733	4.3	5.7	6.7	4	0	0	4	2	1	4	0	1	1	1	1	0	0	0	0	0	0		0		0	0	340	0	0	510	110	60	700	0	220	250	200	40	0	0	0	0	0	0	0	0	0	4.3	7.3
734	3.3	4.3	5	3	0	1	1	3	1	0	0	1	2	0	0	0	0	0	0	0	0		0		0	0	250	0	250	150	340	60	0	0	200	500	0	0	0	0	0	0	0	0	0	0	0	2.7	4.7
735	3.7	6	6.3	5	0	1	1	3	1	0	1	0	1	0	0	0	0	1	0	0	0		0		0	0	350	0	250	200	380	60	0	100	0	250	0	0	0	0	50	0	0	0	0	0	0	3.7	5.7
736	5	8	10	3	0	0	9	4	2	1	0	1	1	4	0	0	0	0	0	0	0		0		0	0	200	0	0	920	290	180	100	0	150	250	550	0	0	0	0	0	0	0	0	0	0	4	5.3
737	3.7	5	5.7	6	0	0	4	1	1	0	1	0	0	0	0	1	0	0	0	0	0		0		0	0	500	0	0	600	40	60	0	200	0	0	0	0	40	0	0	0	0	0	0	0	0	3	5.7
738	2.3	3.3	3.7	3	0	0	0	3	1	1	1	0	0	1	1	0	0	0	0	0	0		0		0	0	350	0	0	0	650	60	90	100	0	0	200	200	0	0	0	0	0	0	0	0	0	5	8.7
739	3.3	6.3	8	3	0	1	5	5	0	1	2	0	1	0	0	0	0	0	0	2	1		0		0	0	225	0	40	500	590	0	100	410	0	250	0	0	0	0	0	0	450	20	0	0	0	4.3	6.3
740	6	9.3	10.7	5	0	2	6	3	1	1	5	0	1	1	0	1	0	0	0	2	0		0		0	0	320	0	290	868	260	120	100	1030	0	250	150	0	40	0	0	0	750	0	0	0	0	3.3	4.3
741	3	4	4.7	4	0	0	4	1	0	0	0	0	1	0	0	0	0	1	0	1	0		0		0	0	325	0	0	660	40	0	0	0	0	250	0	0	0	0	50	0	100	0	0	0	0	3.7	6.3
742	5.3	8.7	10.3	5	0	2	3	4	2	4	1	0	1	3	0	1	0	0	0	3	0		0		0	0	375	0	320	410	270	180	450	100	0	250	350	0	100	0	0	0	550	0	0	0	0	3.3	5
743	5	6.7	8.7	3	0	2	10	2	1	0	1	1	1	0	0	1	0	0	0	1	0		0		0	0	300	0	150	1160	120	60	0	200	200	250	0	0	100	0	0	0	100	0	0	0	0	2.7	4.7
744	5	8.7	9.7	5	0	2	3	1	1	3	5	0	1	1	0	0	0	2	0	0	0		0		0	0	425	0	320	505	100	60	390	780	0	250	150	0	0	0	200	0	0	0	0	0	0	3.7	6
745	4	9	11.7	6	0	0	4	6	1	4	0	1	0	1	2	0	0	3	3	0	0		0		0	0	350	0	0	550	525	60	550	0	250	0	200	250	0	0	200	250	0	0	0	0	0	2.7	5
746	5.7	8.3	11	5	0	0	8	1	3	2	3	0	1	0	0	0	0	1	1	0	0		0		0	0	325	0	0	1008	40	240	140	430	0	250	0	0	0	0	20	100	0	0	0	0	0	4	7.3
747	4.7	6.7	7.3	4	0	1	3	2	2	2	1	1	1	0	0	0	0	1	0	2	0		0		0	0	300	0	250	427	145	190	190	200	40	250	0	0	0	0	100	0	500	0	0	0	0	4.7	6.7
748	4.7	7.7	9.3	5	0	2	4	3	1	1	4	0	2	0	0	0	0	2	0	0	0		0		0	0	350	0	130	478	150	120	100	520	0	500	0	0	0	0	80	0	0	0	0	0	0	4	6
749	3.3	4.7	5	3	0	0	2	1	2	0	1	1	1	0	0	1	0	0	0	0	0		0		0	0	325	0	0	418	200	180	0	200	150	250	0	0	50	0	0	0	0	0	0	0	0	4.3	5.7
750	3.7	6	7.7	3	0	0	5	5	0	3	0	0	1	0	0	0	0	0	0	0	0		0		0	0	880	0	0	732	222	0	330	0	0	250	0	0	0	0	0	0	0	0	0	0	0	5.7	8.7
751	4.3	6	7	2	1	1	6	4	0	0	0	3	1	0	0	2	0	0	0	0	0		0		0	0	300	100	50	300	160	0	0	0	420	250	0	0	25	0	0	0	0	0	0	0	0	5.3	7.7
752	4.7	6	7.7	3	0	1	5	3	2	1	0	4	0	0	0	0	0	0	0	1	0		0		0	0	620	0	50	795	180	180	65	0	645	0	0	0	0	0	0	0	142	0	0	0	0	3.3	4
753	5.3	7.3	12.7	3	0	2	15	10	2	1	0	4	1	2	0	0	0	0	2	1	0		0		0	0	510	0	60	2368	865	95	65	0	535	250	60	0	0	0	0	50	100	0	0	0	0	4	6
754	5.3	7.3	10.3	3	0	1	8	7	0	2	2	2	2	1	0	0	0	0	0	0	0		0		0	0	680	0	250	454	323	0	200	95	370	460	50	0	0	0	0	0	0	0	0	0	0	6	7
755	3.7	7	8.7	5	1	0	7	5	1	3	0	4	0	2	0	0	0	0	0	0	0		0		0	0	1340	200	0	700	320	65	198	0	720	0	260	0	0	0	0	0	0	0	0	0	0	4.3	4.7
756	4	5	6.3	3	1	1	6	5	1	0	0	3	0	0	0	0	1	0	0	0	0		0		0	0	550	100	50	310	335	70	0	0	670	0	0	0	0	10	0	0	0	0	0	0	0	3.7	6
757	4.3	7.3	10	4	0	3	7	5	0	2	0	2	0	1	0	0	0	0	0	0	1		0		0	0	600	0	550	744	262	0	230	0	370	0	150	0	0	0	0	0	0	20	0	0	0	4.3	6.3
758	3	4.3	5	5	1	0	2	3	0	0	0	1	0	1	0	0	0	0	1	0	1		0		0	0	1350	320	0	170	300	0	0	0	180	0	60	0	0	0	0	30	0	30	0	0	0	4	4
759	4.7	7	8.3	3	1	0	5	5	2	0	0	5	0	2	0	1	0	0	1	0	0		0		0	0	250	100	0	595	260	100	0	0	890	0	150	0	30	0	0	308	0	0	0	0	0	4.3	5
760	5	6.7	8.7	2	1	0	5	7	2	0	4	1	1	1	0	0	0	0	0	1	0		0		0	0	300	150	0	290	330	105	0	355	200	250	50	0	0	0	0	0	200	0	0	0	0	4.3	5
761	4	6.7	9	5	2	1	8	4	1	0	0	2	1	0	0	1	0	0	0	0	1		0		0	0	691	340	50	464	200	17	0	0	150	250	0	0	30	0	0	0	0	250	0	0	0	3.7	4
762	4	4.7	6.3	5	1	0	6	1	0	1	1	2	0	0	0	0	0	0	0	0	0		0		0	0	360	240	0	335	70	0	38	65	430	0	0	0	0	0	0	0	0	0	0	0	0	6	7
763	4.3	6.7	8.7	5	3	2	6	5	1	0	2	3	0	0	0	0	0	0	0	0	0		0		0	0	394	250	250	285	260	45	0	130	420	0	0	0	0	0	0	0	0	0	0	0	0	4.7	5.7
764	6.7	8.3	13	6	1	2	10	3	2	2	4	1	2	3	0	1	0	0	0	0	1		0		0	0	721	100	150	537	130	300	151	280	120	460	539	0	10	0	0	0	0	88	0	0	0	5	6.7
765	4.3	7.3	8	7	0	1	3	3	3	2	0	1	1	2	0	0	0	1	0	0	0		0		0	0	1825	0	45	310	130	677	130	0	60	250	80	0	0	0	3.8	0	0	0	0	0	0	5	7.7
766	5.3	7	10.7	3	1	0	10	9	0	0	1	2	0	1	0	1	0	1	0	0	0		0		0	0	415	50	0	1785	566	0	0	65	370	0	300	0	60	0	16.2	0	0	0	0	0	0	5.3	7.3
767	5.7	7.7	10	1	2	0	8	5	2	1	3	2	2	1	1	0	0	0	0	0	0		0		0	0	50	268	0	705	303	140	30	550	400	500	100	200	0	0	0	0	0	0	0	0	0	3.7	4
768	4.7	6.7	9.3	6	1	2	7	4	2	0	0	2	0	1	0	0	0	0	0	0	0		0		0	0	1220	200	150	680	212	120	0	0	370	0	50	0	0	0	0	0	0	0	0	0	0	6	7
769	6	9.3	12.7	4	1	2	9	6	1	1	3	2	1	1	0	1	0	0	1	1	0		0		0	0	500	100	100	608	215	30	65	145	370	200	50	0	15	0	0	5	200	0	0	0	0	5.3	6.7
770	6.7	11	13.3	6	0	1	5	4	1	4	2	1	1	2	1	0	0	1	3	1	0		0		0	0	1180	0	50	724	215	60	90.5	310	60	250	120	45	0	0	6	30.7	150	0	0	0	0	3.7	4.7
771	6	7.3	10.3	4	0	1	10	4	1	0	2	2	1	2	0	1	0	0	0	0	0		0		0	0	500	0	50	1575	200	25	0	110	170	250	150	0	1	0	0	0	0	0	0	0	0	4	5
772	6.3	7.3	12	5	0	1	10	3	3	2	0	5	2	1	0	0	0	0	0	0	0		0		0	0	740	0	50	620	200	332	66.5	0	510	350	30	0	0	0	0	0	0	0	0	0	0	5.3	7
773	5.3	7.7	12.3	5	0	2	10	8	1	1	1	4	1	2	0	1	0	0	0	0	0		0		0	0	800	0	100	526	284	11	8.6	65	500	250	150	0	50	0	0	0	0	0	0	0	0	4	4.7
774	4	7	9.7	7	0	0	5	6	1	1	2	2	1	1	0	1	0	1	0	0	0		0		0	0	550	0	0	242	202	65	30	90	370	100	50	0	15	0	25	0	0	0	0	0	0	5	7.7
775	3.7	5.7	7.7	5	1	0	6	2	0	0	1	3	0	1	0	1	0	0	0	0	0		0		0	0	1170	100	0	730	80	0	0	65	400	0	100	0	15	0	0	0	0	0	0	0	0	4	5
776	6	9.3	19.3	4	0	0	14	10	2	3	17	1	3	3	0	1	0	1	0	1	1		0		0	0	1020	0	0	966	579	110	310	980.6	70	800	310	0	10	0	7.5	0	212	100	0	0	0	6.3	12.7
777	3	5.3	6.3	4	0	0	2	3	0	2	1	2	1	0	0	1	0	0	0	0	0		0		0	0	710	0	0	120	150	0	95	65	370	210	0	0	15	0	0	0	0	0	0	0	0	4	5.3
778	4.3	5	5.3	2	0	0	4	3	3	0	0	2	0	0	0	0	0	0	0	0	0		0		0	0	380	0	0	500	122	165	0	0	220	0	0	0	0	0	0	0	0	0	0	0	0	3.3	5
779	5.3	9.3	11.3	6	1	0	5	6	4	0	2	1	1	1	0	2	0	1	0	1	0		0		0	0	1035	150	0	570	360	285	0	358.6	200	200	90	0	65	0	70	0	71	0	0	0	0	4.3	6.7
780	5.7	7	11.3	1	1	1	9	7	1	2	1	4	1	0	0	0	0	0	1	1	0		0		0	0	50	100	250	480	328	30	100	180	650	130	0	0	0	0	0	20	300	0	0	0	0	3.7	5.3
781	4.3	8.3	9.3	5	1	0	3	3	1	1	1	3	2	1	0	0	0	0	2	3	1		0		0	0	490	70	0	280	160	45	65	80	520	400	65	0	0	0	0	8.5	493	20	0	0	0	3.7	5.7
782	5	7.3	10.3	3	1	1	12	6	0	0	1	2	1	3	0	1	0	0	0	0	0		0		0	0	400	100	50	795	250	0	0	18	200	100	280	0	5	0	0	0	0	0	0	0	0	3.3	5
783	6	8.3	12	4	1	0	8	7	1	1	0	2	2	0	1	0	0	1	0	1	0		0		0	0	490	120	0	560	330	20	20	0	370	370	0	33	0	0	16	0	71	0	0	0	0	2.3	3.3
784	4.7	5	7	2	1	0	5	3	2	0	0	2	0	0	0	0	0	0	0	0	0		0		0	0	300	100	0	590	200	190	0	0	370	0	0	0	0	0	0	0	0	0	0	0	0	3.5	3.5
785	5	6.3	9.3	4	2	0	9	7	1	0	0	6	0	1	0	0	0	0	0	0	0		0		0	0	860	340	0	820	330	40	0	0	500	0	150	0	0	0	0	0	0	0	0	0	0	4	5.3
786	4.3	7.7	9.7	3	2	0	4	6	2	1	0	4	1	0	1	1	0	3	0	1	1		0		0	0	400	350	0	310	365	90	5	0	930	180	0	33	150	0	21.6	0	180	45	0	0	0	5.3	6.3
787	4.7	5	6	3	1	0	2	0	2	0	2	0	1	0	0	0	0	0	0	0	0		0		0	0	340	100	0	218	0	74	0	145	0	200	0	0	0	0	0	0	0	0	0	0	0	2.3	4
788	5.3	7.7	10.3	1	1	1	7	5	2	1	1	4	2	2	0	1	0	1	1	0	0		0		0	0	100	100	40	510	274	130	80	180	710	320	250	0	10	0	5	50	0	0	0	0	0	5.7	8.7
789	4.7	6.7	8.3	4	0	0	6	3	2	1	3	2	1	1	0	0	0	0	0	0	0		0		0	0	500	0	0	160	70	150	80	195	95	480	100	0	0	0	0	0	0	0	0	0	0	4.3	5.7
790	4.7	5	7.3	3	1	1	7	7	0	0	0	3	0	0	0	1	0	0	0	0	0		0		0	0	400	100	20	620	400	0	0	0	320	0	0	0	15	0	0	0	0	0	0	0	0	5	8.3
791	4.3	6.7	9.7	2	2	0	7	7	1	0	1	5	0	1	1	0	0	0	0	0	0		0		0	0	210	380	0	515	355	45	0	3.8	710	0	60	16	0	0	0	0	0	0	0	0	0	4	4.3
792	4.3	7.7	9	4	0	0	6	5	3	6	1	3	0	0	2	0	0	0	0	0	0		0		0	0	290	0	0	646	320	185	254	65	450	0	0	144	0	0	0	0	0	0	0	0	0	4.3	5.7
793	3.7	5.3	6.7	6	2	0	5	5	0	1	1	0	1	0	0	0	0	0	0	0	0		0		0	0	800	200	0	328	169	0	80	65	0	200	0	0	0	0	0	0	0	0	0	0	0	3	5
794	4	5.3	6.7	3	2	0	5	4	0	1	0	2	1	1	0	0	0	0	0	0	0		0		0	0	370	170	0	760	345	0	25	0	220	250	130	0	0	0	0	0	0	0	0	0	0	4.3	6
801	4.7	7.7	9.3	5	0	1	4	6	0	1	1	2	1	3	0	0	0	0	0	0	0		0		0	0	810	0	50	380	400	0	100	60	435	200	190	0	0	0	0	0	0	0	0	0	0	3.7	4
802	3	4.7	5.3	2	1	0	5	4	0	1	0	1	0	0	0	0	1	0	0	1	0		0		0	0	200	100	0	550	264	0	100	0	240	0	0	0	0	150	0	0	71	0	0	0	0	4.7	5.3
803	5.3	7.3	10.7	4	0	1	6	5	1	2	0	2	0	4	1	0	0	1	0	1	0		0		0	0	310	0	200	420	440	50	180	0	380	0	360	33	0	0	10	0	200	0	0	0	0	4.3	7.3
804	4.7	10	11.7	4	3	0	4	9	0	1	1	4	2	2	0	1	0	0	0	0	1		0		0	0	360	330	0	400	900	0	80	60	610	320	230	0	15	0	0	0	0	100	0	0	0	3.3	5.7
805	4	5.3	6.7	3	2	0	6	3	2	0	0	3	0	0	0	0	0	0	0	0	0		0		0	0	400	250	0	268	175	84	0	0	380	0	0	0	0	0	0	0	0	0	0	0	0	4	4
806	6	9	11.3	2	2	0	6	7	1	0	2	3	1	4	1	0	0	2	1	0	0		0		0	0	180	150	0	450	650	45	0	240	550	200	288	33	0	0	15	10	0	0	0	0	0	4.3	6.3
807	3.7	5.7	6.3	4	1	0	4	2	0	2	0	1	1	1	0	0	0	0	0	0	0		0		0	0	800	130	0	310	120	0	172	0	180	250	100	0	0	0	0	0	0	0	0	0	0	4.7	5.3
808	4.7	7.7	10	5	0	1	5	6	1	0	1	4	0	1	0	0	0	1	2	0	0		0		0	0	490	0	30	420	350	45	0	60	450	0	100	0	0	0	6	54	0	0	0	0	0	2.7	4.3
809	1.7	4	4.3	5	1	0	0	0	1	2	0	0	0	0	0	0	0	0	0	0	0		0		0	0	1200	250	0	0	0	80	220	0	0	0	0	0	0	0	0	0	0	0	0	0	0	4	4.3
810	4.3	6.7	7.7	6	2	0	4	4	0	0	0	3	2	0	0	0	0	0	0	0	0		0		0	0	700	300	0	470	344	0	0	0	320	300	0	0	0	0	0	0	0	0	0	0	0	4.3	5.7
811	5	6.7	9.3	3	1	1	8	9	0	0	0	3	3	0	0	1	1	0	0	0	0		0		0	0	400	150	50	502	510	0	0	0	625	510	0	0	15	50	0	0	0	0	0	0	0	4	5
812	5.7	8.3	12	3	1	1	8	7	2	0	2	4	2	0	1	2	0	1	0	0	0		0		0	0	400	100	50	440	322	90	0	170	510	320	0	30	16	0	6	0	0	0	0	0	0	4.3	5
813	5.7	9	14.3	5	0	0	9	7	1	3	0	3	1	3	0	1	2	0	2	0	0		0		0	0	630	0	0	700	278	20	125	0	340	150	100	0	1	120	0	172	0	0	0	0	0	4.7	7
814	6	7.3	9.3	3	1	0	9	7	2	0	0	3	2	1	0	1	0	0	0	1	0		0		0	0	680	100	0	690	312	135	0	0	190	310	10	0	5	0	0	0	200	0	0	0	0	4.3	5.3
815	4.3	5	5	3	0	0	3	1	1	1	1	0	1	2	0	0	0	0	0	0	0		0		0	0	590	0	0	260	50	100	82	50	0	250	250	0	0	0	0	0	0	0	0	0	0	3	4
816	6	9.3	14.7	9	0	1	7	4	1	7	2	0	1	2	1	0	0	3	4	1	0		0		0	0	1930	0	30	580	240	130	285	330	0	250	370	20	0	0	60	68	100	0	0	0	0	5.7	6.7
817	5.3	8	11	4	1	2	8	7	2	3	0	3	1	1	0	1	0	0	0	0	0		0		0	0	750	100	200	530	404	115	207	0	520	250	150	0	15	0	0	0	0	0	0	0	0	3.7	5.3
818	4.3	5.7	8.3	3	0	1	7	5	1	0	0	3	1	1	0	1	0	0	0	0	0		0		0	0	620	0	50	860	400	250	0	0	470	250	150	0	50	0	0	0	0	0	0	0	0	2.7	3
819	3	4	6.3	3	1	0	3	3	0	1	0	3	1	2	0	0	0	1	0	0	0		0		0	0	540	150	0	170	280	0	65	0	520	250	300	0	0	0	4	0	0	0	0	0	0	4.7	6.3
820	3.7	3.7	4	3	0	0	2	2	2	0	0	2	0	1	0	0	0	0	0	0	0		0		0	0	610	0	0	250	220	115	0	0	400	0	100	0	0	0	0	0	0	0	0	0	0	2.7	4
821	4	6.3	8.3	6	1	1	8	3	0	0	0	1	1	0	0	0	0	1	1	1	1		0		0	0	1200	200	50	579	168	0	0	0	120	250	0	0	0	0	6	24	83	50	0	0	0	3.7	3.7
822	6.3	10	15.3	7	0	1	12	6	1	2	8	1	2	2	2	0	0	2	1	0	0		0		0	0	1330	0	20	1130	330	60	175	1278	50	400	350	145	0	0	23.5	100	0	0	0	0	0	5.7	8.7
823	4	6.3	8.3	2	0	1	7	5	0	1	1	3	1	1	0	1	0	0	0	1	1		0		0	0	400	0	50	490	292	0	100	65	340	250	480	0	5	0	0	0	83	185	0	0	0	4.7	6
824	4.7	7	9	1	1	3	10	3	2	1	2	2	0	1	0	1	0	0	0	0	0		0		0	0	200	100	180	594	150	47	65	165	370	0	40	0	15	0	0	0	0	0	0	0	0	4.7	7
825	4.3	7.3	9.3	4	2	1	7	4	2	2	1	2	0	1	0	0	0	0	0	1	0		0		0	0	560	340	50	590	304	320	54	100	270	0	70	0	0	0	0	0	375	0	0	0	0	3.7	5
826	5.7	9.3	14.7	7	1	1	11	7	1	2	2	2	0	2	2	1	0	0	0	2	0		0		0	0	870	100	50	1020	390	20	70	210	370	0	400	75	15	0	0	0	170	0	0	0	0	5	7
827	5	8.7	11.7	4	1	1	6	7	2	2	1	4	1	1	0	1	0	2	0	2	0		0		0	0	780	100	50	370	310	195	134.5	65	610	250	50	0	15	0	59	0	311	0	0	0	0	5	5.3
828	6.7	9.7	14	5	2	2	10	9	1	2	0	4	2	1	0	3	0	0	1	1	0		0		0	0	700	180	50	560	415	20	32	0	490	460	200	0	66	0	0	5	150	0	0	0	0	4	5
829	2.7	5.7	7.3	2	1	0	5	5	0	0	0	3	0	2	0	2	0	0	0	1	0		0		0	0	150	50	0	232	282	0	0	0	420	0	68	0	40	0	0	0	50	0	0	0	0	4.3	4.7
830	5.7	7.3	9.3	2	1	1	6	5	0	2	1	2	2	0	0	0	0	1	1	1	0		0		0	0	310	100	50	568	335	0	73	65	370	350	0	0	0	0	39	9	200	0	0	0	0	3.7	3.7
831	5	6.7	8.3	2	1	1	8	5	1	2	0	3	1	0	0	1	0	0	0	0	0		0		0	0	300	100	50	370	346	65	105	0	590	210	0	0	15	0	0	0	0	0	0	0	0	4.3	6
832	5.3	9	13.7	6	1	2	9	7	2	1	0	6	2	3	1	2	0	0	1	0	0		0		0	0	1200	25	150	505	670	105	65	0	682	350	366	80	34	0	0	5	0	0	0	0	0	4	7
833	3.7	4.7	6	5	1	0	6	4	1	1	0	2	1	0	0	0	0	0	0	0	0		0		0	0	740	100	0	490	310	57	65	0	220	210	0	0	0	0	0	0	0	0	0	0	0	4	6.3
834	4	6.7	7.7	4	1	0	6	2	1	1	1	1	1	2	0	1	0	0	0	0	0		0		0	0	830	100	0	770	46	50	65	65	100	250	300	0	1	0	0	0	0	0	0	0	0	4.3	4.7
835	4.3	6.3	9	3	3	1	7	4	0	0	0	2	0	2	0	0	0	0	0	0	0		0		0	0	580	820	50	869	310	0	0	0	200	0	300	0	0	0	0	0	0	0	0	0	0	4.7	6.3
836	3.3	5.7	8	4	1	1	6	6	0	1	0	3	0	0	0	1	0	0	1	0	0		0		0	0	1060	100	50	370	336	0	65	0	500	0	0	0	80	0	0	20	0	0	0	0	0	4.7	6.7
837	5	8.7	11.3	4	1	1	5	12	0	0	3	3	2	2	0	0	0	0	0	1	0		0		0	0	860	100	100	467	1042	0	0	180	330	460	350	0	0	0	0	0	211	0	0	0	0	5.3	6.3
838	5.3	7.7	11	2	1	1	8	8	1	0	0	4	1	1	0	0	0	0	0	0	0		0		0	0	340	100	50	492	508	100	0	0	300	200	150	0	0	0	0	0	0	0	0	0	0	4.7	6
839	5	7.7	10.3	5	0	0	4	4	1	2	6	2	1	1	0	1	0	1	1	1	0		0		0	0	680	0	0	230	95	20	95	660	150	210	25	0	100	0	8	5.6	212	0	0	0	0	3	4
840	5.7	8.7	12.7	5	0	0	7	6	3	1	1	3	1	1	1	1	0	1	1	0	0		0		0	0	650	0	0	390	225	115	65	65	420	210	25	100	10	0	6	24	0	0	0	0	0	2.3	4
841	5	7.3	10.7	4	0	3	7	7	2	0	0	2	1	1	0	0	0	0	0	0	1		0		0	0	610	0	104	659	715	67	0	0	150	210	250	0	0	0	0	0	0	250	0	0	0	4.7	4
842	5	6.3	8.3	2	1	0	9	5	1	1	0	2	2	1	0	0	0	0	0	1	0		0		0	0	190	100	0	528	319	57	23	0	170	420	100	0	0	0	0	0	210	0	0	0	0	4.7	7.3
843	4	7.3	10	3	1	1	8	7	0	1	0	3	1	1	0	0	0	6	0	0	0		0		0	0	660	100	50	364	443	0	8.6	0	220	210	50	0	0	0	31.3	0	0	0	0	0	0	4.7	5.3
844	7	9.7	13.7	2	3	1	10	5	2	1	2	5	2	2	1	0	0	0	2	1	0		0		0	0	190	380	40	1020	340	171	46	445	895	410	260	50	0	0	0	57	200	0	0	0	0	3.7	3.3
845	4.3	6.7	10	4	0	0	8	3	2	2	3	4	0	0	0	0	0	0	1	0	0		0		0	0	470	0	0	550	135	77	126	380	560	0	0	0	0	0	0	5	0	0	0	0	0	5.7	7.7
846	4.7	6.3	8.7	1	2	2	8	4	0	1	0	3	1	0	0	1	0	0	2	1	0		0		0	0	100	150	100	410	260	0	65	0	440	250	0	0	10	0	0	90	71	0	0	0	0	5	5
847	4.3	8.3	11	3	1	3	9	9	1	0	2	1	0	3	0	1	0	0	0	1	0		0		0	0	170	100	130	300	540	50	0	245	50	0	220	0	15	0	0	0	211	0	0	0	0	3.7	6.3
848	4.7	6.3	8.7	3	2	0	9	5	1	0	0	5	0	1	0	1	0	0	0	0	0		0		0	0	380	340	0	786	300	150	0	0	680	0	150	0	15	0	0	0	0	0	0	0	0	4	6
849	5	7.3	9	4	2	0	7	3	2	1	0	2	1	0	0	2	0	0	0	0	0		0		0	0	290	350	0	741	211	87	35	0	370	100	0	0	122	0	0	0	0	0	0	0	0	5.3	5.3
850	4.7	5.7	7.3	1	0	0	7	3	1	0	0	3	2	1	0	1	0	0	0	0	1		0		0	0	100	0	0	438	168	57	0	0	514	420	100	0	18	0	0	0	0	25	0	0	0	4.7	6.7
851	4.3	7	9.3	7	1	1	6	4	1	1	0	2	1	0	1	1	0	1	0	0	0		0		0	0	915	100	50	470	180	50	65	0	370	250	0	40	15	0	5	0	0	0	0	0	0	4.3	7.3
852	1	1	1	1	0	0	0	0	0	0	0	0	0	0	0	0	0	0	0	0	0		0		0	0	150	0	0	0	0	0	0	0	0	0	0	0	0	0	0	0	0	0	0	0	0	3.3	4.7
853	4.3	6.3	9.3	4	1	1	11	4	0	2	0	2	0	1	0	1	0	0	0	0	0		0		0	0	1215	100	480	923	340	0	220	0	110	0	250	0	1	0	0	0	0	0	0	0	0	4.7	4.7
854	6	9.3	11.3	6	0	0	6	5	3	2	2	5	1	2	1	0	0	5	0	0	0		0		0	0	967	0	0	681	270	161	103	315	625	210	200	5	0	0	135.4	0	0	0	0	0	0	5.3	7.7
855	5.7	10	14	4	3	1	8	5	1	0	1	4	1	1	2	2	0	3	1	0	0		0		0	0	340	250	40	410	310	57	0	180	445	210	100	100	11	0	55	50	0	0	0	0	0	4.7	9
856	5.3	9	11	6	1	2	5	6	2	0	3	3	1	2	0	1	0	0	0	0	0		0		0	0	1420	200	266	450	335	132	0	678.8	195	210	215	0	50	0	0	0	0	0	0	0	0	5	6.3
857	5.3	10.3	13.3	6	1	1	7	6	1	0	2	3	1	1	3	1	0	1	0	2	2		0		0	0	946	100	63	460	417	20	0	315.2	390	100	250	318	25	0	5	0	775	72	0	0	0	1.7	2
858	4	6.3	9	3	1	1	6	5	0	1	0	3	1	1	0	1	0	0	1	1	0		0		0	0	620	100	40	515	310	0	70	0	410	200	50	0	10	0	0	50	71	0	0	0	0	4.3	5.3
859	4.3	8	10	4	0	1	4	5	1	3	0	1	1	1	0	1	0	1	1	0	0		0		0	0	1280	0	40	280	340	60	174	0	120	480	200	0	10	0	20	50	0	0	0	0	0	5	6.3
860	3.7	6	8.7	5	1	0	7	5	1	0	0	2	0	2	0	1	0	0	0	0	1		0		0	0	1140	100	0	550	270	60	0	0	370	0	260	0	15	0	0	0	0	100	0	0	0	3.3	4
861	7.3	10	12	3	1	1	8	9	2	2	0	1	1	1	2	0	0	0	0	0	1		0		0	0	720	100	50	883	824	84	325	0	120	200	80	88	0	0	0	0	0	100	0	0	0	5.7	5.7
862	5.3	7	8.3	2	0	1	5	3	2	0	4	2	1	1	0	0	0	0	1	0	0		0		0	0	340	0	50	510	160	200	0	960	370	90	300	0	0	0	0	112	0	0	0	0	0	3.3	6
863	3.7	5.3	5.7	4	0	1	1	3	1	1	1	2	0	1	0	1	0	0	0	0	0		0		0	0	1134	0	200	200	390	50	65	250	300	0	200	0	2	0	0	0	0	0	0	0	0	4.3	5
864	3.3	5.3	6.7	5	1	2	5	2	0	0	0	2	0	1	0	0	0	0	0	0	1		0		0	0	1254	100	250	422	110	0	0	0	370	0	150	0	0	0	0	0	0	250	0	0	0	4.3	4.7
865	5	9.3	10.3	5	1	0	5	8	2	0	2	3	0	1	0	1	0	0	2	0	0		0		0	0	1670	280	0	1138	1160	190	0	490	550	0	480	0	30	0	0	50.7	0	0	0	0	0	4	5.3
866	5.7	7.3	9	2	1	2	5	5	1	0	1	2	0	2	0	0	0	0	0	0	0		0		0	0	270	100	59	425	452	50	0	250	200	0	420	0	0	0	0	0	0	0	0	0	0	5	8.3
867	5	9	10.7	3	0	1	5	6	2	0	3	4	1	1	0	1	0	0	0	0	2		0		0	0	680	0	50	397	282	55	0	640	750	250	300	0	1	0	0	0	0	300	0	0	0	5	5.7
868	5.3	9	10.3	5	0	2	6	1	1	0	1	5	1	2	0	0	0	0	0	0	1		0		0	0	1440	0	150	275	30	50	0	180	580	250	250	0	0	0	0	0	0	250	0	0	0	5.7	5.7
869	4.7	5	6	5	0	0	4	5	1	0	0	0	1	1	0	0	0	0	0	0	0		0		0	0	870	0	0	282	174	50	0	0	0	250	200	0	0	0	0	0	0	0	0	0	0	3.7	5.3
870	5.7	6.3	9	1	1	1	9	5	2	1	0	2	1	1	0	1	0	0	0	0	0		0		0	0	240	100	50	962	370	134	65	0	370	250	200	0	15	0	0	0	0	0	0	0	0	4.7	6.7
871	4.3	7	8	3	2	2	4	5	0	1	0	2	1	0	0	1	0	0	1	0	0		0		0	0	427	200	140	260	710	0	65	0	280	200	0	0	0.6	0	0	50	0	0	0	0	0	5.3	9
872	4.3	6.3	9	5	1	0	8	4	0	0	1	4	0	2	0	1	0	0	0	0	1		0		0	0	900	100	0	1200	180	0	0	180	510	0	440	0	15	0	0	0	0	200	0	0	0	4	5
873	3.7	5	7	3	0	0	5	3	1	1	0	6	0	1	0	0	0	0	0	0	0		0		0	0	590	0	0	510	170	30	8.6	0	730	0	480	0	0	0	0	0	0	0	0	0	0	3.3	4
874	5.7	9	12.3	4	1	1	11	4	0	1	0	5	1	2	0	1	0	0	0	1	1		0		0	0	925	100	50	916	166	0	8.6	0	530	250	219	0	2	0	0	0	211	250	0	0	0	4.7	4
875	5.7	9	12.3	6	0	1	8	5	2	1	4	2	1	3	0	0	0	0	1	0	1		0		0	0	1316	0	50	1062	310	140	130	430	370	210	380	0	0	0	0	10	0	150	0	0	0	6.3	8.7
876	4.3	5.3	7	3	0	0	7	1	0	0	3	0	0	3	0	1	0	0	0	0	1		0		0	0	760	0	0	1246	75	0	0	265	0	0	255	0	2	0	0	0	0	100	0	0	0	5.3	7.7
877	5.3	8	11.3	3	2	1	8	8	1	1	1	3	0	1	0	2	0	0	0	0	1		0		0	0	620	340	50	798	557	50	184	250	642	0	200	0	37	0	0	0	0	50	0	0	0	4.3	7.3
878	4.3	7.3	8	3	0	1	5	4	1	3	1	3	0	0	1	1	0	0	0	0	0		0		0	0	640	0	20	525	240	10	113.6	180	550	0	0	33	2	0	0	0	0	0	0	0	0	5.3	8.3
879	5	7.3	10.7	2	1	2	7	7	0	0	2	5	3	1	0	0	0	0	0	1	0		0		0	0	400	240	150	620	356	0	0	107.6	600	660	150	0	0	0	0	0	209	0	0	0	0	5.3	6
880	5.3	7	9.3	4	1	1	8	4	3	1	0	4	1	0	0	2	0	0	0	1	0		0		0	0	660	100	50	862	170	184	260	0	546	250	0	0	32	0	0	0	209	0	0	0	0	4.3	5.7
881	4.7	8	12	3	1	2	9	8	3	2	3	2	0	3	0	1	0	0	0	0	0		0		0	0	620	100	80	1073	548	180	158	630	255	0	474	0	30	0	0	0	0	0	0	0	0	4.3	4.3
882	4.3	6.3	7	4	0	1	3	3	4	2	1	1	1	0	1	0	0	0	1	0	0		0		0	0	1360	0	50	190	290	460	260	80	120	250	0	66	0	0	0	20	0	0	0	0	0	5.7	7.7
883	2.7	3.7	3.7	2	1	0	1	0	1	1	0	2	0	0	0	0	0	0	0	0	0		0		0	0	520	320	0	224	0	102	38	0	300	0	0	0	0	0	0	0	0	0	0	0	0	4.7	6
884	4	8.3	10.3	4	4	2	9	5	0	0	0	5	0	1	0	0	0	0	0	3	0		0		0	0	1280	713	66.5	627	400	0	0	0	903	0	120	0	0	0	0	0	916	0	0	0	0	5	6.7
885	4.7	9.3	10.3	4	2	0	6	5	4	1	2	1	1	2	2	1	0	0	0	0	2		0		0	0	1020	380	0	420	330	131	38	340	100	210	449	260	1	0	0	0	0	98	0	0	0	5.3	10.7
886	4	6.7	9	5	1	0	7	4	0	2	0	5	0	1	0	0	0	0	1	1	0		0		0	0	1110	100	0	530	290	0	78	0	740	0	50	0	0	0	0	11	211	0	0	0	0	3.3	5.3
887	4.3	6.7	10	6	2	1	10	7	0	2	0	2	1	1	0	0	0	0	0	0	0		0		0	0	1090	340	50	479	472	0	103	0	490	210	20	0	0	0	0	0	0	0	0	0	0	4.3	4.7
888	4.3	6	7	4	1	0	3	2	1	1	0	2	2	0	1	2	0	0	0	1	0		0		0	0	1000	93	0	434	280	34	65	0	393	420	0	210	6	0	0	0	226	0	0	0	0	3.7	4
889	5.7	8	11.7	6	2	1	11	6	0	1	0	4	1	3	0	1	0	1	0	0	0		0		0	0	1320	340	50	873	675	0	100	0	790	125	450	0	120	0	3	0	0	0	0	0	0	5	7
890	3.7	5.7	6.3	3	1	1	3	6	0	0	0	3	1	2	0	0	0	0	1	0	1		0		0	0	920	240	100	240	408	0	0	0	520	125	405	0	0	0	0	25	0	25	0	0	0	2.7	3
891	3.7	4.7	6	3	1	1	5	3	0	0	0	1	1	2	0	0	0	0	0	0	0		0		0	0	680	200	100	424	410	0	0	0	120	250	250	0	0	0	0	0	0	0	0	0	0	3.3	4
892	4.3	5.7	7.7	2	1	1	7	4	1	0	0	4	0	1	0	0	0	0	0	0	0		0		0	0	720	100	100	724	610	80	0	0	445	0	150	0	0	0	0	0	0	0	0	0	0	4	7
893	5.7	7.7	12	2	2	1	10	8	3	2	1	5	1	1	0	0	0	2	0	0	0		0		0	0	400	193	25	685	295	148	70	65	998	210	100	0	0	0	12.4	0	0	0	0	0	0	4.3	7.7
894	5.7	8	10	4	1	0	4	5	5	0	3	3	0	0	0	1	0	1	2	1	0		0		0	0	610	153	0	1255	366	388	0	180	148.6	0	0	0	50	0	4	70	68	0	0	0	0	4.3	5.3
895	6	7.7	9.3	0	1	1	7	4	1	1	2	1	2	2	1	0	0	1	2	0	0		0		0	0	0	240	5	904	560	40	15	190	100	420	200	33	0	0	10	30.7	0	0	0	0	0	4	5
896	4.3	8	10	8	0	1	4	3	2	1	2	5	0	4	1	0	0	1	0	0	0		0		0	0	1314	0	250	564	335	170	65	132	1020	0	320	33	0	0	25	0	0	0	0	0	0	4.3	4.7
897	4.7	8.7	11	6	2	1	6	11	3	1	0	0	0	2	0	1	0	0	0	0	2		0		0	0	1100	340	15	552	937	120	38	0	0	0	170	0	1	0	0	0	0	104	0	0	0	4	7.3
898	5	7.3	10.3	1	2	1	9	6	1	0	0	3	0	1	0	2	0	1	0	0	0		0		0	0	240	340	50	860	594	2.4	0	0	642	0	150	0	154	0	2.4	0	0	0	0	0	0	3.3	5
899	5.3	7.3	9	1	1	0	4	5	1	2	1	3	2	0	1	0	0	0	0	0	0		0		0	0	200	206	0	815	472	102	147	250	510	420	0	99	0	0	0	0	0	0	0	0	0	5	5.7
900	5	7	11	4	0	2	8	6	1	0	2	1	0	2	3	0	0	2	0	1	1		0		0	0	800	0	454	987	420	21	0	380	90	0	230	273	0	0	15	0	212	30	0	0	0	5.7	7
901	5.7	8	10.7	4	0	2	6	1	1	3	2	5	1	3	1	0	0	0	0	0	0		0		0	0	1045	0	300	782	35	150	215	620	790	210	590	66	0	0	0	0	0	0	0	0	0	4	4.7
902	4.7	7.7	9.3	3	0	0	5	3	1	4	1	1	2	1	0	0	0	1	0	2	0		0		0	0	643	0	0	995	552	102	360	250	300	420	300	0	0	0	5	0	330	0	0	0	0	3.3	4.7
903	5.3	8.3	13.3	3	1	2	9	4	2	4	5	0	1	1	0	0	0	1	0	2	1		0		0	0	580	168	270	1147	495	70	497.7	371.9	0	210	349	0	0	0	10	0	321	88	0	0	0	4	4.3
904	5	7	10.7	4	2	1	10	10	1	0	0	2	1	1	0	0	0	0	0	0	0		0		0	0	704	340	50	886	780	30	0	0	370	210	100	0	0	0	0	0	0	0	0	0	0	2.7	4.7
905	5.7	7.7	10.3	2	1	1	8	7	0	3	0	1	2	2	0	2	0	1	0	1	0		0		0	0	560	280	204	909	710	0	522	0	180	460	380	0	70	0	71	0	71	0	0	0	0	5.3	5
906	4	5.7	7	3	0	1	6	5	0	0	0	2	0	1	0	0	0	0	0	0	1		0		0	0	800	0	50	562	396	0	0	0	370	0	150	0	0	0	0	0	0	250	0	0	0	3.7	3.3
907	3.7	5.7	8	5	1	0	6	8	0	1	0	3	0	0	0	3	0	0	0	0	0		0		0	0	770	100	0	184	459	0	480	0	490	0	0	0	76	0	0	0	0	0	0	0	0	4.3	5
908	4.3	6.3	7.7	3	2	0	8	3	2	1	0	2	1	0	0	1	0	0	0	0	0		0		0	0	880	268	0	1267	210	170	65	0	408	250	0	0	200	0	0	0	0	0	0	0	0	4	5.3
909	5	7.7	9	5	0	1	5	3	2	2	0	2	1	1	0	0	0	0	1	0	0		0		0	0	1090	0	50	540	355	150	195	0	370	250	350	0	0	0	0	30	0	0	0	0	0	3.7	4.3
910	4.3	6.7	8	3	0	1	6	2	1	1	0	3	0	1	0	0	0	0	0	0	0		0		0	0	720	0	50	680	110	100	130	0	530	0	300	0	0	0	0	0	0	0	0	0	0	2.5	2.5
911	4.7	7.3	9.3	3	1	0	7	3	1	1	1	2	0	3	0	1	0	0	1	0	0		0		0	0	655	100	0	887	180	17	172	180	400	0	205	0	15	0	0	30	0	0	0	0	0	3	3
912	5.7	6.7	10	4	2	2	13	2	1	0	0	0	0	0	0	2	0	0	1	0	0		0		0	0	660	200	90.5	807	50	17	0	0	0	0	0	0	19	0	0	20	0	0	0	0	0	4	4.3
913	5.7	6.3	8.7	7	0	1	13	1	2	0	0	0	0	2	0	0	0	1	0	0	1		0		0	0	1110	0	90	757	30	49	0	0	0	0	200	0	0	0	10	0	0	250	0	0	0	3	3.7
914	5.7	8.7	11.7	4	1	3	8	6	2	2	2	2	1	3	0	1	0	0	0	0	0		0		0	0	800	100	110	690	260	154	176	245	370	250	370	0	15	0	0	0	0	0	0	0	0	4.7	6
915	5.3	7.3	9.7	3	1	0	7	7	2	0	0	4	1	0	0	2	0	0	0	0	0		0		0	0	480	100	0	630	300	150	0	0	540	250	0	0	17	0	0	0	0	0	0	0	0	4	5.3
916	5.3	8	9.7	4	1	0	6	7	2	1	2	3	1	0	0	1	0	0	0	0	0		0		0	0	660	50	0	519	510	70	50	450	405	250	0	0	158	0	0	0	0	0	0	0	0	3	4
917	4.3	7.3	9.3	5	0	1	6	4	1	1	0	2	0	1	0	0	0	1	0	5	0		0		0	0	1060	0	50	464	200	50	25	0	180	0	150	0	0	0	15	0	774	0	0	0	0	4	5.7
918	4.7	7	9	4	0	0	7	3	1	1	2	1	1	1	0	0	0	0	0	0	1		0		0	0	960	0	0	629	206	100	150	430	120	250	200	0	0	0	0	0	0	250	0	0	0	3.7	4.7
919	4.7	6	8.3	3	0	0	10	4	4	1	2	1	0	1	0	0	0	0	0	1	0		0		0	0	860	0	0	1553	330	255	65	145	480	0	150	0	0	0	0	0	250	0	0	0	0	6	7.3
920	6	8.7	13.7	5	3	1	14	7	2	1	1	4	2	1	0	0	0	1	0	0	0		0		0	0	970	290	50	1915	520	70	36	65	770	335	50	0	0	0	65	0	0	0	0	0	0	4.3	7
921	5	8.3	10.7	5	1	3	6	5	3	1	0	3	0	1	0	1	0	1	1	0	0		0		0	0	1230	100	210	440	340	275	180	0	570	0	200	0	10	0	5	50	0	0	0	0	0	3.3	4.3
922	3.7	7	9	2	1	0	7	7	0	1	0	4	0	1	1	0	0	0	0	0	0		0		0	0	380	200	0	505	562	0	200	0	590	0	100	200	0	0	0	0	0	0	0	0	0	3.7	6
923	4	6.7	9	1	2	1	8	6	0	1	1	2	0	2	1	0	0	0	0	0	0		0		0	0	100	480	50	1523	530	0	65	80	370	0	525	30	0	0	0	0	0	0	0	0	0	5	5.3
924	4.7	7.7	10	2	3	0	8	5	1	0	1	4	0	2	0	2	0	0	0	0	1		0		0	0	580	540	0	650	260	90	0	65	670	0	270	0	35	0	0	0	0	100	0	0	0	4.7	6.7
925	4	5.3	7	2	1	0	6	4	0	0	2	2	1	1	0	1	0	0	0	0	0		0		0	0	380	100	0	760	250	0	0	130	370	210	200	0	80	0	0	0	0	0	0	0	0	6.3	8
926	3.3	4.3	5	1	0	0	3	1	0	2	0	4	0	0	0	0	0	0	0	0	0		0		0	0	100	0	0	910	70	0	105	0	650	0	0	0	0	0	0	0	0	0	0	0	0	3	6
927	6.3	7.7	10.3	6	0	1	7	6	3	0	0	1	2	1	0	0	0	0	0	1	0		0		0	0	744	0	50	426	263	165	0	0	120	460	70	0	0	0	0	0	200	0	0	0	0	4	7
928	4.3	7	9	3	1	1	7	4	1	0	0	4	0	2	0	1	1	0	0	1	0		0		0	0	470	100	80	800	350	50	0	0	795	0	550	0	15	100	0	0	100	0	0	0	0	4.7	8
929	6	8.7	12	1	1	2	10	8	2	0	2	2	1	3	1	1	0	0	1	0	1		0		0	0	100	100	75	730	638	70	0	245	440	210	221	30	30	0	0	25	0	50	0	0	0	6	8.7
930	4	6.7	8.3	1	1	1	5	4	0	1	0	3	0	1	1	1	0	0	0	1	0		0		0	0	100	100	200	446	280	0	143	0	790	0	200	66	10	0	0	0	83	0	0	0	0	3	4.7
931	5.3	8	10.3	2	1	0	8	3	1	1	2	4	0	0	0	0	0	1	2	0	3		0		0	0	420	100	0	590	160	50	95	550	360	0	0	0	0	0	3.5	32	0	290	0	0	0	3.7	5.7
932	4	6.3	6.7	3	0	0	4	3	2	0	0	4	0	2	0	0	0	0	0	1	1		0		0	0	500	0	0	310	210	80	0	0	730	0	170	0	0	0	0	0	142	40	0	0	0	2.3	4
933	4	6.3	8.7	3	3	0	7	4	0	0	0	2	0	0	0	1	0	0	2	0	2		0		0	0	620	500	0	440	190	0	0	0	360	0	0	0	10	0	0	75	0	275	0	0	0	4	5.3
934	3	4.7	5.7	1	1	0	4	3	0	1	0	1	1	2	0	0	0	0	0	0	0		0		0	0	100	100	0	188	270	0	65	0	240	210	350	0	0	0	0	0	0	0	0	0	0	3.7	5.3
935	5	7.7	10.3	5	2	1	10	7	0	0	0	1	2	0	0	1	0	0	1	0	0		0		0	0	800	250	40	1060	424	0	0	0	120	460	0	0	10	0	0	50	0	0	0	0	0	4.3	5.7
936	5.7	8	9.3	2	1	1	6	4	0	2	2	3	1	0	1	1	0	0	1	0	0		0		0	0	220	100	200	745	210	0	197	185	520	210	0	60	15	0	0	50	0	0	0	0	0	6	8.3
937	5.7	8	11	3	1	0	8	8	1	0	1	2	2	3	0	1	0	0	0	0	0		0		0	0	430	100	0	1323	704	45	0	65	250	460	475	0	100	0	0	0	0	0	0	0	0	3.7	6.3
938	5	6.7	9	2	1	2	7	6	0	0	0	3	0	1	0	2	0	0	0	0	0		0		0	0	300	100	300	500	530	0	0	0	510	0	50	0	40	0	0	0	0	0	0	0	0	3.7	5.7
939	5.3	7.7	10	4	1	2	8	2	1	1	2	1	1	1	1	1	0	0	1	1	0		0		0	0	372	100	200	1248	110	90	50	245	120	250	225	33	1	0	0	50	375	0	0	0	0	5.3	5.7
940	3.7	5	6	4	1	0	4	2	0	1	0	2	0	1	0	0	0	0	0	0	0		0		0	0	390	150	0	320	90	0	82	0	320	0	50	0	0	0	0	0	0	0	0	0	0	5.7	5.3
941	5.3	8.3	11	3	2	0	9	5	1	0	1	1	1	1	0	1	0	0	0	1	0		0		0	0	286	200	0	571	571	45	0	5	240	210	140	0	65	0	0	0	200	0	0	0	0	3.3	5.3
942	5	6.7	9	2	3	1	7	2	1	0	0	4	0	3	1	1	0	0	0	0	0		0		0	0	150	360	50	510	110	60	0	0	455	0	235	100	30	0	0	0	0	0	0	0	0	4.3	6
943	5	6.3	9.7	4	2	1	8	6	0	0	0	2	1	0	0	1	0	0	1	0	0		0		0	0	720	300	50	810	910	0	0	0	360	30	0	0	15	0	0	25	0	0	0	0	0	3.7	5.3
944	5	8.3	11.7	3	2	1	8	5	0	1	2	3	1	3	1	1	0	0	0	2	1		0		0	0	570	340	50	800	550	0	60	130	530	210	300	100	50	0	0	0	183	10	0	0	0	4.3	8
945	6	7	11.3	1	2	3	10	6	1	0	1	3	2	0	0	1	0	0	1	1	0		0		0	0	100	400	290	1149	410	25	0	65	595	500	0	0	15	0	0	50	71	0	0	0	0	4.3	6
946	5.3	7	10.7	4	1	0	10	5	1	1	2	3	1	0	0	1	0	0	0	1	0		0		0	0	770	100	0	1360	380	25	143	375	535	210	0	0	15	0	0	0	71	0	0	0	0	3.3	5.3
947	4.7	8	11.3	8	2	0	9	8	0	1	1	4	1	2	0	1	0	0	1	0	0		0		0	0	789	520	0	365	544	0	65	180	322	210	50	0	2	0	0	15	0	0	0	0	0	3.3	3
948	4.7	6.3	8.7	6	0	0	8	5	0	0	0	1	1	4	0	1	0	0	1	0	0		0		0	0	595	0	0	226	203	0	0	0	30	210	119	0	2	0	0	15	0	0	0	0	0	6	7
949	5.3	7	10.7	5	0	2	14	2	0	1	1	1	1	1	0	1	0	1	1	1	0		0		0	0	555	0	250	987.5	105	0	65	65	30	210	20	0	2	0	24	7.5	71	0	0	0	0	4.7	5.3
950	3	3.7	4	0	0	0	2	1	0	2	0	1	0	0	0	0	0	0	0	0	0		0		0	0	0	0	0	320	275	0	249	0	165	0	0	0	0	0	0	0	0	0	0	0	0	5.3	9.3
951	5	9.3	11.3	8	2	0	5	5	2	1	2	2	1	0	0	2	0	1	1	0	0		0		0	0	1280	310	0	166	224	250	43	230	250	250	0	0	52	0	5	20	0	0	0	0	0	5.3	4.7
952	5	8.3	11	6	0	0	9	7	1	0	0	3	1	3	0	1	0	1	1	0	0		0		0	0	485	0	0	820.5	313	55	0	0	330	210	400	0	2	0	6	7.5	0	0	0	0	0	3.7	5
953	7.3	10	21	3	1	1	18	3	5	7	1	2	3	2	0	0	0	3	0	6	0		0		0	0	648	112	100	2130	41	369	371	250	95	900	180	0	0	0	41	0	1421	0	0	0	0	5	5.3
954	4	6	9	4	0	2	5	3	0	1	3	2	1	1	0	2	0	0	0	0	0		0		0	0	355	0	65	250	130	0	15	380	105	250	40	0	17	0	0	0	0	0	0	0	0	4.7	5.7
955	4.7	8.3	10	4	0	2	6	8	1	0	3	0	1	3	1	0	0	1	0	1	0		0		0	0	830	0	250	475	365	50	0	370	0	125	195	90	0	0	50	0	200	0	0	0	0	6	6.3
956	5	9	14.7	5	4	0	16	10	2	0	0	3	0	1	0	1	0	0	0	0	0		0		0	0	587	810	0	788	520	122	0	0	210	0	150	0	4	0	0	0	0	0	0	0	0	4.7	4
957	3	5	6	7	0	0	0	1	0	3	0	2	2	2	0	0	0	0	0	0	0		0		0	0	1970	0	0	0	130	0	345	0	105	780	110	0	0	0	0	0	0	0	0	0	0	1.7	2
958	3.7	5.7	6.3	10	0	0	6	2	0	0	0	3	1	1	0	1	0	0	0	0	0		0		0	0	1696	0	0	335	365	0	0	0	660	200	300	0	2	0	0	0	0	0	0	0	0	3.7	3.7
959	2	3.3	3.3	2	1	0	2	1	0	1	0	0	0	0	0	0	0	0	0	0	0		0		0	0	480	88	0	200	135	0	65	0	0	0	0	0	0	0	0	0	0	0	0	0	0	4.7	6.7
960	5.7	8.3	12	5	0	2	10	6	1	1	0	4	1	2	0	1	0	0	2	0	0		0		0	0	415	0	300	1044.5	277	55	100	0	400	210	205	0	2	0	0	27.5	0	0	0	0	0	5.7	6
961	4.3	7	9.3	4	1	1	7	6	0	2	0	0	0	1	0	1	0	0	1	1	1		0		0	0	350	80	30	332	206	0	325	0	0	0	250	0	30	0	0	20	250	250	0	0	0	3.7	4
962	4	7.7	9.3	8	2	3	4	3	0	1	0	3	0	0	0	2	0	0	0	1	0		0		0	0	1350	150	410	245	77	0	65	0	225	0	0	0	52	0	0	0	210	0	0	0	0	6	7.7
963	6.3	8	10.3	5	1	0	7	4	2	1	0	2	2	0	0	2	0	0	1	0	0		0		0	0	800	30	0	478	124	84	130	0	130	350	0	0	90	0	0	20	0	0	0	0	0	5	7
964	5.7	8.3	13	4	0	2	12	7	1	0	2	3	3	0	0	1	0	0	1	0	1		0		0	0	560	0	150	1108	431	34	0	115	270	800	0	0	30	0	0	20	0	30	0	0	0	4	4.3
965	3.3	4.7	5	6	0	0	3	0	0	0	0	2	0	0	0	1	0	0	2	0	0		0		0	0	1005	0	0	300	0	0	0	0	180	0	0	0	2	0	0	60	0	0	0	0	0	4.3	4.7
966	4.7	6	7.7	5	0	0	6	4	3	1	0	2	0	0	0	0	0	1	0	1	0		0		0	0	650	0	0	340	159	105	65	0	310	0	0	0	0	0	6	0	150	0	0	0	0	3.3	3
967	4	6.7	8.7	6	0	0	7	3	0	0	0	3	1	0	0	1	0	1	1	0	0		0		0	0	775	0	0	465	240	0	0	0	280	210	0	0	2	0	2	15	0	0	0	0	0	5.3	7.3
968	3.3	4.7	5.3	5	0	1	1	2	0	2	0	1	2	0	1	0	0	0	0	0	0		0		0	0	1140	0	40	50	60	0	30	0	100	350	0	90	0	0	0	0	0	0	0	0	0	4.3	5.7
969	4	4.3	6	5	0	1	3	1	0	1	0	0	2	1	0	0	0	0	0	0	0		0		0	0	880	0	74	260	150	0	65	0	0	730	64	0	0	0	0	0	0	0	0	0	0	4.7	5
970	5	7	10	6	1	1	7	4	1	2	0	2	2	0	0	2	0	1	1	0	0		0		0	0	755	30	170	632	375	20	67	0	180	310	0	0	5	0	2.4	15	0	0	0	0	0	4	4.7
971	4.3	6.7	9	4	2	0	4	5	2	2	2	1	1	0	0	1	0	1	2	0	0		0		0	0	340	180	0	134	179	50	146	280	30	210	0	0	2	0	10	34	0	0	0	0	0	5.3	4.7
972	6	7.7	9.3	3	0	0	6	5	1	0	3	0	1	4	0	2	0	0	1	0	0		0		0	0	444	0	0	669	183	50	0	460	0	240	269	0	19	0	0	15	0	0	0	0	0	5	4.7
973	5.3	6.3	7.7	4	1	0	7	6	2	2	0	0	2	0	0	0	0	0	0	0	0		0		0	0	595	50	0	666	263	150	165	0	0	500	0	0	0	0	0	0	0	0	0	0	0	5.3	6
974	3	5	5.7	5	0	0	3	1	0	0	1	1	0	2	0	1	0	0	0	0	0		0		0	0	925	0	0	368	60	0	0	200	30	0	300	0	2	0	0	0	0	0	0	0	0	4	5.3
975	5.7	9.3	13.3	7	0	2	10	5	1	0	2	2	2	4	1	2	0	0	1	0	0		0		0	0	851	0	284	642	134	20	0	145	180	575	98	20	4	0	0	15	0	0	0	0	0	5	5.7
976	4.3	5.3	6.7	6	1	0	3	2	1	0	0	2	1	1	0	1	0	0	0	0	0		0		0	0	1037	10	0	300	170	50	0	0	105	210	150	0	10	0	0	0	0	0	0	0	0	5.7	7.7
977	4.3	9	12.7	6	1	0	3	4	0	1	6	2	1	5	1	2	0	4	0	1	0		0		0	0	1320	100	0	218	240	0	34.4	427.7	180	250	596	33	34	0	40.1	0	250	0	0	0	0	4.7	6.3
978	4.3	6	7.7	7	0	1	5	1	0	0	1	3	2	2	0	1	0	0	0	0	0		0		0	0	945	0	200	210	50	0	0	65	255	420	40	0	2	0	0	0	0	0	0	0	0	3.7	3.7
979	3.3	6.3	7	2	2	0	3	2	0	1	0	3	0	1	0	1	0	0	0	1	0		0		0	0	200	300	0	350	150	0	65	0	280	0	240	0	30	0	0	0	211	0	0	0	0	4	3.7
980	5	10.3	13.3	8	0	0	5	4	2	2	0	3	4	1	0	2	0	4	1	0	0		0		0	0	725	0	0	120	72	40	34	0	180	450	10	0	5	0	27	30	0	0	0	0	0	6	7
981	4.7	5.3	6.3	1	0	0	5	1	2	1	0	5	1	2	2	1	0	0	0	0	0		0		0	0	25	0	0	390	5	307	100	0	315	250	64	130	2	0	0	0	0	0	0	0	0	4	4.3
982	4.3	7.7	9.7	5	0	0	8	7	1	0	3	1	0	1	2	1	0	0	1	0	0		0		0	0	565	0	0	470	290	20	0	170	30	0	25	60	2	0	0	15	0	0	0	0	0	3.3	4
983	3.7	5	6	2	1	0	6	5	0	0	0	1	0	1	0	0	0	0	0	0	1		0		0	0	230	200	0	130	51	0	0	0	75	0	20	0	0	0	0	0	0	6	0	0	0	5	5.7
984	6.3	8	11.3	3	0	1	10	3	2	3	4	1	2	2	0	0	0	0	1	0	0		0		0	0	660	0	100	918	170	84	212.2	440	100	460	450	0	0	0	0	20	0	0	0	0	0	5	6.7
985	4.7	7.7	9.3	5	1	1	6	5	2	1	1	2	0	3	0	0	0	0	1	0	0		0		0	0	684	20	80	234	210	200	80	120	140	0	59	0	0	0	0	10	0	0	0	0	0	4.7	6.7
986	2	3.3	4.7	4	0	0	4	0	1	1	0	1	0	0	0	0	0	1	0	0	0		0		0	0	520	0	0	250	0	50	65	0	50	0	0	0	0	0	6	0	0	0	0	0	0	3.3	4
987	4	5.3	6.3	7	0	1	2	1	1	1	0	3	0	1	0	0	0	0	0	0	0		0		0	0	1279	0	10	90	100	57	15	0	234	0	9	0	0	0	0	0	0	0	0	0	0	3.7	3
988	3.7	4	4.3	4	0	0	3	2	3	0	0	1	0	1	0	1	0	0	0	0	0		0		0	0	1045	0	0	522	120	176	0	0	30	0	75	0	2	0	0	0	0	0	0	0	0	4	5
989	3.3	4.7	6.3	6	0	1	4	4	1	0	0	2	0	0	0	1	0	0	0	0	0		0		0	0	1025	0	45	210	460	28	0	0	70	0	0	0	2	0	0	0	0	0	0	0	0	4.7	6.3
990	5.3	7.7	10	3	1	0	6	5	6	0	0	2	3	0	0	1	0	0	0	0	0		0		0	0	390	80	0	354	460	216	0	0	80	136	0	0	30	0	0	0	0	0	0	0	0	3.7	4
991	5	6.3	7.7	1	1	1	4	3	2	0	0	3	1	1	0	1	0	1	0	2	0		0		0	0	240	150	100	350	95	171	0	0	180	150	15	0	15	0	30	0	555	0	0	0	0	4.7	4.3
992	3	5	5.3	6	0	0	4	4	0	1	0	2	0	1	0	0	0	0	0	0	0		0		0	0	738	0	0	504	151	0	45	0	450	0	150	0	0	0	0	0	0	0	0	0	0	3.7	4.3
993	3	5	6	7	0	0	4	4	0	0	1	0	1	0	0	1	0	0	0	0	0		0		0	0	815	0	0	325	81	0	0	70	0	125	0	0	3	0	0	0	0	0	0	0	0	4.7	4.7
994	5	7.3	10.7	8	2	0	9	3	1	1	1	1	2	0	0	3	0	1	1	0	0		0		0	0	1210	280	0	710	85	100	15	130	30	830	0	0	103	0	5	15	0	0	0	0	0	3.7	4.7
995	3.7	5.3	6.7	7	1	1	4	2	3	0	0	0	0	0	0	0	0	0	0	0	0		0		0	0	1048	75	30	540	165	255	0	0	0	0	0	0	0	0	0	0	0	0	0	0	0	6.7	7.3
996	6.7	8	12.3	5	0	2	14	4	2	1	1	5	1	0	0	2	0	0	2	0	0		0		0	0	805	0	400	1260	274	70	20	180	494	210	0	0	22	0	0	55	0	0	0	0	0	5.7	6.7
997	4	6	8.3	5	1	0	6	2	1	0	0	3	0	0	0	2	0	0	1	0	0		0		0	0	880	168	0	490	170	100	0	0	330	0	0	0	31	0	0	20	0	0	0	0	0	4	4.7
998	5	10.7	13.7	3	1	3	10	6	1	1	7	4	0	3	0	1	0	1	1	2	0		0		0	0	520	120	117	300	176	20	38	795	251	0	75	0	3	0	4.5	20	730	0	0	0	0	3.7	3.7
999	4.7	7.3	11.3	8	0	0	8	5	0	1	0	4	1	1	0	1	0	0	1	1	0		0		0	0	1007	0	0	765	444	0	17.4	0	410	210	50	0	30	0	0	20	205	0	0	0	0	5	5.3
1000	5.3	8.3	11	5	1	1	8	5	2	1	1	4	2	0	0	2	0	0	0	1	0		0		0	0	745	70	40	510	235	67	50	10	332	225	0	0	5	0	0	0	480	0	0	0	0	6.7	6.7
1001	4.3	6	7.7	4	1	0	3	6	2	1	0	0	2	2	0	0	0	0	0	0	0		0		0	0	1070	60	0	310	450	80	100	0	0	625	200	0	0	0	0	0	0	0	0	0	0	4	4
1002	3.7	4.3	5	3	2	0	5	3	2	0	0	1	0	0	0	0	0	0	0	0	0		0		0	0	270	120	0	361	160	56	0	0	150	0	0	0	0	0	0	0	0	0	0	0	0	4.3	5
1003	5.3	7.3	8.3	3	1	1	3	3	1	1	2	1	1	2	0	0	0	0	0	0	0		0		0	0	260	15	10	230	109	51	30	360	150	100	53	0	0	0	0	0	0	0	0	0	0	3.3	4.3
1004	3.7	6	8	5	1	0	4	4	2	1	0	3	1	1	0	0	0	0	0	0	0		0		0	0	710	70	0	245	114	65	130	0	235	210	40	0	0	0	0	0	0	0	0	0	0	4	4
1005	4.7	4.7	5.7	0	0	0	3	2	1	1	3	0	0	0	0	0	0	1	0	0	0		0		0	0	0	0	0	70	75	65	10	500	0	0	0	0	0	0	10	0	0	0	0	0	0	4.3	5.3
1006	3.7	6	7	4	1	0	5	3	3	0	0	0	0	2	0	0	0	0	0	0	0		0		0	0	720	200	0	276	182	180	0	0	0	0	93	0	0	0	0	0	0	0	0	0	0	3	3.7
1007	4.3	6.7	11.7	3	1	0	10	7	0	2	0	4	1	2	0	0	0	3	0	1	0		0		0	0	492	200	0	607	173	0	35	0	245	210	42	0	0	0	68	0	80	0	0	0	0	4.3	4.7
1008	5	6.3	8	6	2	0	5	5	1	0	0	3	1	0	0	2	0	0	0	0	0		0		0	0	844	410	0	219	195	65	0	0	180	210	0	0	15	0	0	0	0	0	0	0	0	4.7	5.3
1009	3.7	5.3	6.7	6	1	0	5	5	1	0	2	4	1	0	0	0	0	0	0	0	0		0		0	0	1500	65	0	585	250	107	0	530	660	375	0	0	0	0	0	0	0	0	0	0	0	4.3	5.7
1010	2.3	4.7	5.3	5	1	0	3	3	0	1	0	1	0	0	0	0	0	0	0	0	0		0		0	0	1060	50	0	240	140	0	76	0	70	0	0	0	0	0	0	0	0	0	0	0	0	3.3	4
1011	6	9.7	13	7	0	1	6	7	2	2	1	3	3	0	1	1	0	1	1	0	0		0		0	0	1270	0	30	179	207	90	114	200	142	530	0	40	2	0	9	36	0	0	0	0	0	5.3	7.7
1012	3	3.7	4.3	5	0	0	3	2	1	0	0	1	1	0	0	1	0	0	0	0	0		0		0	0	1060	0	0	613	250	34	0	0	30	250	0	0	30	0	0	0	0	0	0	0	0	5	6.3
1013	3.3	6	8.3	6	1	0	6	3	0	1	0	3	0	1	0	1	0	1	1	0	0		0		0	0	417.5	60	0	330	128	0	30	0	221	0	9	0	3	0	10	30	0	0	0	0	0	3.7	5.3
1014	3.7	7	8	5	1	0	4	5	1	1	2	1	1	1	0	1	0	0	0	0	0		0		0	0	810	100	0	420	508	100	130	115	30	200	150	0	30	0	0	0	0	0	0	0	0	4.3	5.7
1015	4.3	6.3	8.3	5	0	0	9	3	1	0	0	1	0	1	0	1	0	0	1	0	1		0		0	0	885	0	0	1675	177	250	0	0	30	0	250	0	2	0	0	15	0	54	0	0	0	5.7	7
1016	5	6.3	8.3	7	1	2	7	5	1	1	0	3	1	0	0	1	0	0	0	0	0		0		0	0	1035	100	210	388	160	20	75	0	220	100	0	0	2	0	0	0	0	0	0	0	0	3.7	4
1017	5	7.7	11.7	10	0	1	10	4	1	0	1	3	0	3	0	3	0	0	1	0	0		0		0	0	1782	0	200	153	82	30	0	5	480	0	75	0	18	0	0	5	0	0	0	0	0	4.3	4.7
1018	3.7	6	7.3	6	0	0	6	2	1	0	0	4	1	2	0	1	0	0	1	0	0		0		0	0	585	0	0	465	60	40	0	0	260	50	150	0	2	0	0	15	0	0	0	0	0	2.7	3
1019	5.3	7	9	6	1	1	7	6	1	0	0	3	2	1	0	0	0	0	0	0	0		0		0	0	1700	10	50	269	200	15	0	0	175	460	100	0	0	0	0	0	0	0	0	0	0	3.7	5.3
1020	3.3	5	5.3	7	0	0	3	1	2	1	0	0	0	0	0	1	0	0	0	0	0		0		0	0	700	0	0	44	10	69	10	0	0	0	0	0	2	0	0	0	0	0	0	0	0	3.7	5
1021	3.3	5.7	7.3	6	0	0	3	6	2	1	0	2	0	3	0	0	0	0	0	1	0		0		0	0	1380	0	0	149	482	87	65	0	250	0	184	0	0	0	0	0	212	0	0	0	0	3.7	4.3
1022	5	7.7	11.3	7	1	0	9	6	0	0	1	3	2	1	0	0	0	0	1	0	0		0		0	0	1545	100	0	680	235	0	0	65	335	420	65	0	0	0	0	7	0	0	0	0	0	3.3	3.7
1023	4.7	7	9.7	8	0	1	7	6	0	0	1	4	0	0	0	0	0	0	1	0	0		0		0	0	1345	0	100	350	276	0	0	250	285	0	0	0	0	0	0	15	0	0	0	0	0	4.3	4.3
1024	4.7	8.7	10.7	6	1	1	6	4	4	2	0	1	1	2	1	1	0	0	0	0	1		0		0	0	1363	60	80	289	200	113	95	0	100	32	110	66	30	0	0	0	0	20	0	0	0	6.3	9.3
1025	4	7.3	9.3	3	1	0	7	7	1	1	1	2	0	2	0	1	0	0	0	0	0		0		0	0	1080	35	0	973	435	90	15	75	160	0	175	0	5	0	0	0	0	0	0	0	0	4.7	5.7
1026	3.7	4.3	4.7	4	0	0	4	3	0	0	0	0	2	2	0	0	0	0	0	0	0		0		0	0	980	0	0	320	190	0	0	0	0	270	310	0	0	0	0	0	0	0	0	0	0	4.3	6
1027	4.7	6	6.3	2	0	0	2	2	3	1	0	0	1	1	0	0	0	0	0	0	0		0		0	0	250	0	0	258	75	110	65	0	0	75	150	0	0	0	0	0	0	0	0	0	0	3.7	4
1028	5	7.3	9	7	0	0	5	2	3	1	0	1	7	1	1	1	0	0	0	0	0		0		0	0	1118	0	0	475	110	205	30	0	50	849	4	30	1	0	0	0	0	0	0	0	0	4.3	5.3
1029	4	5	7	5	0	0	6	3	0	1	0	3	2	0	0	1	0	0	0	0	0		0		0	0	855	0	0	1130	190	0	65	0	400	630	0	0	48	0	0	0	0	0	0	0	0	4.7	4.3
1030	3.3	4.3	5	5	0	1	1	1	0	2	0	1	1	1	0	0	0	0	0	0	0		0		0	0	669	0	9	70	70	0	69	0	9	200	20	0	0	0	0	0	0	0	0	0	0	3.7	3.3
1031	4.7	5.3	8.3	5	1	0	5	7	1	0	0	0	0	1	0	1	0	0	0	0	0		0		0	0	295	20	0	185	145	20	0	0	0	0	30	0	15	0	0	0	0	0	0	0	0	4	4
1032	4.7	7	8.7	6	0	1	4	4	3	0	0	2	0	4	0	0	0	0	3	0	0		0		0	0	1320	0	180	520	560	105	0	0	450	0	730	0	0	0	0	27	0	0	0	0	0	3.3	4.7
1033	5	5.7	9.3	5	0	0	8	3	1	0	0	2	1	3	0	1	0	0	1	0	0		0		0	0	695	0	0	595	150	50	0	0	275	250	640	0	6	0	0	15	0	0	0	0	0	2.7	4
1034	4	5.3	7.7	4	0	2	3	1	3	0	0	3	0	6	0	0	0	0	0	0	0		0		0	0	1020	0	370	170	25	190	0	0	350	0	495	0	0	0	0	0	0	0	0	0	0	6.3	6.7
1035	4.7	8	9	6	1	1	2	4	2	1	1	3	2	1	0	0	0	0	0	4	0		0		0	0	680	260	30	50	430	60	75	21	370	300	40	0	0	0	0	0	468	0	0	0	0	4.7	5.7
1036	4.7	8	10.3	3	1	0	6	3	4	0	3	4	1	5	2	0	0	0	0	1	1		0		0	0	540	100	0	508	180	139	0	250	290	250	325	183	0	0	0	0	71	10	0	0	0	4	6
1037	5	8	11.3	6	0	1	14	7	1	1	1	1	0	2	0	1	0	0	1	0	0		0		0	0	759	0	200	893	409	20	25	200	150	0	190	0	70	0	0	15	0	0	0	0	0	5.3	7
1038	4.7	6.7	8.7	6	0	0	3	5	2	1	4	2	1	0	0	0	0	0	0	0	0		0		0	0	610	0	0	300	127	260	65	880	450	210	0	0	0	0	0	0	0	0	0	0	0	4	4.7
1039	4.7	6.3	8	5	0	1	4	2	2	1	0	2	0	3	0	0	0	0	0	0	0		0		0	0	1040	0	20	350	110	285	150	0	240	0	185	0	0	0	0	0	0	0	0	0	0	3	3.7
1040	3.7	6.7	8	3	2	1	3	5	1	1	0	3	0	3	0	0	0	1	0	0	0		0		0	0	440	270	80	149	229	60	65	0	270	0	176	0	0	0	26	0	0	0	0	0	0	4.3	6
1041	3.7	5	7.3	3	0	0	4	4	0	0	0	3	0	2	0	1	0	0	1	2	0		0		0	0	390	0	0	210	230	0	0	0	405	0	250	0	100	0	0	20	668	0	0	0	0	4.3	4.7
1042	6	6.7	9.7	2	1	1	10	3	2	2	0	0	1	2	0	1	0	2	0	0	0		0		0	0	700	80	9	618	139	110	145	0	0	150	400	0	2	0	12	0	0	0	0	0	0	5.3	6.7
1043	5.7	7	8.3	2	0	1	7	6	1	1	3	0	1	1	0	0	0	1	0	0	0		0		0	0	520	0	210	824	405	60	130	515	0	210	80	0	0	0	6.6	0	0	0	0	0	0	6.3	6.7
1044	5.3	8	13.3	6	2	2	8	8	2	0	3	3	1	1	0	2	0	1	0	0	0		0		0	0	915	300	410	330	266	115	0	400	220	210	15	0	4	0	30	0	0	0	0	0	0	3.7	6.7
1045	4.7	5.7	8.7	6	0	0	7	6	0	1	0	3	0	0	0	0	0	0	1	1	0		0		0	0	780	0	0	135	152	0	150	0	270	0	0	0	0	0	0	7	110	0	0	0	0	4.3	4.7
1046	4.3	9.3	12.7	6	1	0	7	5	1	2	3	5	1	1	0	1	0	1	1	2	0		0		0	0	1135	80	0	610	175	60	66.5	600	200	210	80	0	2	0	1	4	280	0	0	0	0	5	8.3
1047	3	4.7	4.7	6	0	0	3	2	0	1	0	3	0	0	0	1	0	0	0	0	0		0		0	0	960	0	0	260	150	0	230	0	105	0	0	0	4	0	0	0	0	0	0	0	0	4.3	5.3
1048	4.7	6	9	7	0	0	11	3	1	0	0	2	0	1	0	2	0	0	1	0	0		0		0	0	1625	0	0	660	168	20	0	0	130	0	60	0	12	0	0	15	0	0	0	0	0	5.7	5.3
1049	3	5	5.3	3	0	0	3	1	0	1	1	1	1	2	0	0	0	0	0	0	0		0		0	0	400	0	0	315	30	0	65	250	100	210	270	0	0	0	0	0	0	0	0	0	0	2.5	3.5
1050	3.7	6.3	9	5	1	0	4	5	0	1	2	3	1	0	0	0	0	0	0	0	0		0		0	0	680	120	0	250	165	0	65	405	150	210	0	0	0	0	0	0	0	0	0	0	0	4.7	6
1051	4.7	6.7	10.3	9	0	0	5	6	0	0	3	2	1	0	0	0	0	0	0	1	0		0		0	0	1320	0	0	235	788	0	0	365	200	210	0	0	0	0	0	0	212	0	0	0	0	4.3	5
1052	4.7	7	8.7	3	0	0	4	5	2	1	1	3	1	0	0	1	0	0	0	0	1		0		0	0	305	0	0	365	200	167	20	200	220	210	0	0	2	0	0	0	0	20	0	0	0	5	5.7
1053	3.3	5	6.3	3	2	0	5	0	0	1	0	4	1	0	1	1	0	0	0	0	0		0		0	0	570	269	0	258	0	0	130	0	214	210	0	100	9	0	0	0	0	0	0	0	0	3	4.7
1054	3.7	5.7	8.3	6	0	0	8	3	0	0	0	3	0	1	0	2	0	0	1	0	0		0		0	0	534	0	0	565	145	0	0	0	140	0	70	0	6	0	0	15	0	0	0	0	0	4.3	6
1055	4.7	7	10.3	7	0	2	10	3	1	0	0	4	0	2	0	1	0	0	1	0	0		0		0	0	1285	0	210	604	125	9	0	0	392	0	210	0	2	0	0	15	0	0	0	0	0	4.3	6
1056	3.3	5	6	3	1	0	2	2	0	1	0	1	0	0	0	0	0	0	0	1	0		0		0	0	700	80	0	160	100	0	45	0	50	0	0	0	0	0	0	0	180	0	0	0	0	4	6
1057	5	8.3	12	8	1	1	10	6	1	1	0	4	1	1	0	2	0	1	1	0	0		0		0	0	1095	100	1	375	320	30	85	0	350	210	30	0	4	0	4.5	15	0	0	0	0	0	4.3	5.3
1058	4.7	7.7	10.3	5	0	0	7	5	1	0	1	0	1	0	1	1	0	0	1	0	1		0		0	0	652	0	0	315	262	20	0	130	0	210	0	50	2	0	0	7	0	54	0	0	0	4.3	5
1059	3.3	4.3	4.7	1	0	0	3	1	1	1	0	1	0	0	0	1	0	0	1	0	1		0		0	0	240	0	0	250	150	50	17.2	0	150	0	0	0	100	0	0	30	0	250	0	0	0	4.7	5.7
1060	4.7	7.7	11.3	8	1	0	10	6	1	0	0	1	1	3	0	1	0	0	1	0	0		0		0	0	898	84	0	575	560	100	0	0	30	210	150	0	2	0	0	15	0	0	0	0	0	4	4
1061	5	5.3	7.7	3	0	0	7	1	2	1	0	3	1	1	0	0	0	0	1	0	0		0		0	0	360	0	0	683	20	84	65	0	300	250	300	0	0	0	0	30	0	0	0	0	0	2.7	3.3
1062	3.3	4.7	6	6	0	0	6	2	2	0	0	1	0	2	0	1	0	0	1	0	0		0		0	0	1055	0	0	190	80	155	0	0	30	0	265	0	2	0	0	15	0	0	0	0	0	3.7	6
1063	4.7	8	11	7	0	0	6	6	1	1	2	2	1	3	1	1	0	0	0	1	0		0		0	0	1470	0	0	284	215	30	350	315	200	250	135	110	1	0	0	0	50	0	0	0	0	3.3	4
1064	5.3	7	9.3	7	1	0	8	3	2	0	1	2	1	1	0	0	0	0	1	0	0		0		0	0	1475	240	0	300	210	105	0	100	375	210	100	0	0	0	0	15	0	0	0	0	0	4	3.7
1065	5.3	6.3	8.3	4	1	0	11	2	2	1	1	0	1	1	0	0	0	0	2	0	1		0		0	0	700	240	0	1228	215	168	65	250	0	210	165	0	0	0	0	40	0	25	0	0	0	4.7	5
1066	5	5.7	7.3	4	0	0	7	2	2	0	0	0	0	2	0	0	0	0	2	0	0		0		0	0	350	0	0	342.5	75	165	0	0	0	0	150	0	0	0	0	27.5	0	0	0	0	0	4	5.3
1067	2.7	3.3	3.7	3	0	1	3	1	1	0	0	1	0	1	0	0	0	0	0	0	0		0		0	0	720	0	100	394	80	50	0	0	30	0	50	0	0	0	0	0	0	0	0	0	0	5.3	6.3
1068	3.7	5.7	8	5	0	0	3	3	0	1	2	3	0	1	0	1	0	1	0	0	0		0		0	0	279	0	0	139	206	0	50	80	215	0	50	0	1	0	3.5	0	0	0	0	0	0	4	5
1069	4	6.3	8.3	5	1	1	7	3	0	0	0	4	0	3	0	1	0	0	0	1	0		0		0	0	865	47	200	600	90	0	0	0	263	0	220	0	2	0	0	0	250	0	0	0	0	4	5
1070	4	8	11	5	0	0	7	3	0	2	0	5	1	2	0	2	0	3	1	1	0		0		0	0	474	0	0	315	214	0	150	0	410	210	700	0	12	0	27.8	15	200	0	0	0	0	5	8
1071	5	6	8.7	5	3	0	10	3	0	2	2	0	1	0	0	0	0	0	0	0	0		0		0	0	1720	630	0	1559	196	0	195	195	0	210	0	0	0	0	0	0	0	0	0	0	0	4.7	6.7
1072	5	7.7	11	5	1	2	7	4	1	1	0	2	1	1	0	1	0	0	1	0	0		0		0	0	598	200	486	563	229	110	65	0	185	210	144	0	2	0	0	15	0	0	0	0	0	5.3	7
1073	5.3	8.3	11.7	5	1	1	11	5	1	0	4	2	0	2	0	1	0	0	1	0	0		0		0	0	880	50	70	640	290	50	0	339	180	0	135	0	40	0	0	20	0	0	0	0	0	5.3	6.7
1074	5	7.7	11.7	8	0	0	10	4	1	0	0	6	0	2	0	2	0	0	2	0	0		0		0	0	1270	0	0	937	130	30	0	0	828	0	130	0	38	0	0	20	0	0	0	0	0	4.7	5.7
1075	5.7	7.7	11.7	6	0	1	11	3	2	0	0	3	1	1	0	1	0	1	2	0	0		0		0	0	565	0	50	423.5	99	105	0	0	230	210	100	0	2	0	6	31.5	0	0	0	0	0	5.7	7
1076	4.7	7.3	9.7	4	1	1	1	1	2	6	3	1	2	1	2	0	0	1	1	0	0		0		0	0	860	100	250	100	60	115	351	495	150	420	150	60	0	0	20	400	0	0	0	0	0	4.7	7.7
1077	4.7	7	8.3	4	1	2	4	2	3	1	0	3	0	1	0	0	0	1	0	0	0		0		0	0	530	15	25	251	125	77	17	0	264	0	50	0	0	0	30	0	0	0	0	0	0	4.3	5.3
1078	4.3	6.3	8	3	0	0	5	2	0	1	3	5	1	0	0	0	0	0	0	0	0		0		0	0	600	0	0	230	130	0	80	380	615	180	0	0	0	0	0	0	0	0	0	0	0	4	6
1079	3.3	5	5.7	6	0	1	3	3	0	0	0	1	0	2	0	0	0	0	0	0	0		0		0	0	1240	0	200	515	435	0	0	0	150	0	150	0	0	0	0	0	0	0	0	0	0	2.7	4
1080	3.7	5.7	6	4	1	0	3	3	0	0	0	1	1	2	1	0	0	0	0	0	0		0		0	0	560	35	0	112	140	0	0	0	100	100	90	5	0	0	0	0	0	0	0	0	0	5.3	6
1081	3.3	5	6	6	0	0	4	4	0	0	0	2	0	1	0	0	0	0	0	0	0		0		0	0	848	0	0	110	66	0	0	0	165	0	30	0	0	0	0	0	0	0	0	0	0	3	3.7
1082	3.3	5.7	7	5	1	0	4	5	1	1	0	2	0	0	0	0	0	0	0	0	0		0		0	0	900	15	0	460	135	50	25	0	105	0	0	0	0	0	0	0	0	0	0	0	0	5	6.7
1083	3.7	5.7	6.3	3	1	0	3	1	1	0	1	3	0	1	0	1	0	0	0	0	1		0		0	0	425	40	0	138	30	30	0	250	310	0	50	0	2	0	0	0	0	10	0	0	0	5.3	5
1084	4.7	7	7.3	5	0	0	2	1	2	0	0	1	2	1	0	0	0	0	0	2	0		0		0	0	980	0	0	90	20	100	0	0	9	460	30	0	0	0	0	0	460	0	0	0	0	3.3	4.7
1085	3.7	7	11.3	7	1	2	8	6	1	3	1	1	0	1	0	0	0	1	1	0	0		0		0	0	2070	100	127	900	460	50	108.5	100	150	0	30	0	0	0	3	30	0	0	0	0	0	4.3	5.7
1086	5	6	7.3	5	1	1	4	5	2	2	1	1	0	0	0	0	0	0	2	0	0		0		0	0	345	60	300	120	142	18	66	250	150	0	0	0	0	0	0	39	0	0	0	0	0	5.3	4
1087	4.7	6.7	10	4	0	1	8	3	1	1	3	3	2	3	0	1	0	0	0	0	0		0		0	0	374	0	100	580	140	50	27	450	215	460	550	0	2	0	0	0	0	0	0	0	0	5.3	5.3
1088	4.3	9.3	12.3	11	1	3	6	10	0	2	0	2	1	0	0	1	0	0	0	3	1		0		0	0	1200	50	300	210	236	0	145	0	180	30	0	0	2	0	0	0	790	14	0	0	0	4.7	6.7
1089	4.7	6.7	8.3	1	2	0	7	5	2	3	1	0	2	0	0	0	0	1	1	0	0		0		0	0	80	150	0	210	75	18	251	200	0	150	0	0	0	0	30	20	0	0	0	0	0	5	6
1090	4.7	6	7.3	5	0	1	4	3	0	0	2	1	0	2	0	1	0	0	1	1	0		0		0	0	1100	0	80	330	65	0	0	380	150	0	115	0	10	0	0	3	300	0	0	0	0	5.7	7.7
1091	4.7	7.7	9.3	6	2	1	6	5	1	1	0	2	1	1	0	0	0	0	0	0	0		0		0	0	830	220	100	334	231	20	6	0	280	100	80	0	0	0	0	0	0	0	0	0	0	4	4.7
1092	5.3	10	13.7	5	1	0	7	7	1	1	4	2	3	0	1	0	0	1	1	0	0		0		0	0	790	30	0	500	341	30	130	250	200	620	0	10	0	0	12	8	0	0	0	0	0	2.3	4
1093	3.7	5.7	7	2	2	1	3	3	1	0	0	2	1	4	0	0	0	1	0	0	0		0		0	0	470	390	106	320	311	40	0	0	450	300	840	0	0	0	9	0	0	0	0	0	0	4	5.3
1094	4	6.7	8.3	5	2	0	6	4	1	1	0	2	0	1	0	1	0	0	0	0	0		0		0	0	495	120	0	489	165	120	50	0	180	0	50	0	2	0	0	0	0	0	0	0	0	6.3	8.3
1095	5.7	7.7	10	6	0	1	7	2	1	0	0	3	1	2	0	0	0	0	1	2	0		0		0	0	695	0	100	470	50	30	0	0	335	210	400	0	0	0	0	20	423	0	0	0	0	5	6
1096	5	7.3	9.3	7	2	1	4	1	1	1	4	4	0	0	0	1	0	0	0	0	0		0		0	0	1085	45	40	150	40	40	25	945	350	0	0	0	2	0	0	0	0	0	0	0	0	4.3	3.7
1097	4.7	7.3	10.7	6	2	3	7	8	2	1	1	1	0	1	0	0	0	0	0	0	1		0		0	0	520	55	320	178	265	30	45	65	150	0	8	0	0	0	0	0	0	10	0	0	0	4.3	6.3
1098	5.7	7.7	12.3	6	0	1	8	6	1	1	0	3	1	1	0	0	0	3	2	1	0		0		0	0	1075	0	200	597	137	50	10	0	205	210	40	0	0	0	86	40	40	0	0	0	0	6.3	7
1099	4.3	6.7	8.3	6	1	1	6	2	2	0	0	2	0	0	0	1	0	1	0	1	0		0		0	0	1069	80	12	218	75	59	0	0	160	0	0	0	5	0	6	0	375	0	0	0	0	5	5.7
1100	5.3	8.7	13	8	1	1	10	5	1	0	3	3	0	2	0	3	0	0	1	0	0		0		0	0	1402	40	200	370	185	40	0	260	215	0	30	0	12	0	0	15	0	0	0	0	0	4.3	4
1101	4.3	7.7	10	6	1	0	4	6	0	1	3	1	4	1	0	2	0	0	1	0	0		0		0	0	485	25	0	346	430	0	150	139	30	1010	75	0	7	0	0	15	0	0	0	0	0	2.7	3.7
1102	6	9.7	12	1	1	1	5	4	2	5	2	3	3	3	0	0	0	6	1	1	0		0		0	0	160	9	9	86	36	74	92	130	169	368	23	0	0	0	196.5	1.4	211	0	0	0	0	4.7	8.3
1103	3	4	4.3	3	0	0	2	2	0	0	0	1	1	0	0	0	0	0	0	0	0		0		0	0	383	0	0	340	168	0	0	0	15	210	0	0	0	0	0	0	0	0	0	0	0	2.7	2.7
1104	4.3	6	7.3	5	1	0	4	7	0	0	0	0	1	2	0	0	0	0	0	0	0		0		0	0	467	50	0	287	327	0	0	0	0	250	80	0	0	0	0	0	0	0	0	0	0	4	3.3
1105	4	6	8	6	1	1	5	3	0	0	0	3	1	3	0	1	0	0	0	0	0		0		0	0	1145	20	30	430	135	0	0	0	230	210	275	0	3	0	0	0	0	0	0	0	0	2.7	4.7
1106	5.3	7.7	10	3	1	2	7	5	3	0	2	3	3	1	1	0	0	0	0	0	0		0		0	0	410	80	280	362	165	56	0	48	240	416	50	65	0	0	0	0	0	0	0	0	0	4	4.3
1107	5	7.7	10.7	5	0	1	6	4	2	2	2	2	2	1	0	1	0	0	0	0	0		0		0	0	890	0	125	216	118	59	105	95	159	335	9	0	9	0	0	0	0	0	0	0	0	5.3	6.3
1108	4.3	5	6	7	0	1	3	2	2	0	0	1	1	0	0	3	0	0	0	0	0		0		0	0	1517	0	30	254	55	140	0	0	30	210	0	0	35	0	0	0	0	0	0	0	0	5	5.7
1109	4	4.3	6.3	4	0	0	7	2	0	0	0	2	0	0	0	1	0	0	1	0	0		0		0	0	385	0	0	465	150	0	0	0	130	0	0	0	2	0	0	15	0	0	0	0	0	1.5	3
1110	3	5.3	6	4	1	0	2	4	0	0	0	3	1	1	0	1	0	0	0	0	0		0		0	0	525	5	0	30	250	0	0	0	280	210	20	0	2	0	0	0	0	0	0	0	0	3	3.7
1111	4	5.7	6.3	6	1	1	2	3	2	0	0	2	0	1	0	0	0	0	0	0	0		0		0	0	1555	200	75	44	47	85	0	0	80	0	30	0	0	0	0	0	0	0	0	0	0	3	3.3
1112	2	3.3	4	2	1	0	0	1	0	2	0	2	0	0	0	0	0	0	0	2	0		0		0	0	420	50	0	0	200	0	135	0	230	0	0	0	0	0	0	0	587	0	0	0	0	3.3	3.7
1113	5	7.3	9.3	5	0	0	7	2	0	1	0	2	1	1	0	0	0	1	1	1	0		0		0	0	1040	0	0	460	170	0	65	0	450	250	300	0	0	0	30	20	71	0	0	0	0	2	2.5
1114	4.7	7	8.3	5	1	0	4	5	1	2	0	3	2	1	0	0	0	0	0	0	0		0		0	0	890	10	0	300	331	50	440	0	420	410	60	0	0	0	0	0	0	0	0	0	0	5.7	6
1115	3.7	7.7	8.7	5	1	1	6	5	0	1	0	4	1	1	0	1	0	0	0	0	0		0		0	0	325	80	200	235	95	0	10	0	235	80	20	0	2	0	0	0	0	0	0	0	0	4.3	4.7
1116	6	8	10.7	5	2	3	7	2	2	0	3	2	0	2	0	0	0	0	0	0	0		0		0	0	880	90	407	265	100	105	0	630	350	0	115	0	0	0	0	0	0	0	0	0	0	3.7	3.7
1117	3.7	6	7.7	6	1	2	3	4	0	0	0	1	0	0	0	0	0	0	0	0	0		0		0	0	890	100	145	400	620	0	0	0	150	0	0	0	0	0	0	0	0	0	0	0	0	4	5.3
1118	5	7.7	11.7	5	0	2	12	6	0	0	1	2	0	1	0	2	0	0	1	0	0		0		0	0	354	0	450	369	150	0	0	30	180	0	30	0	3	0	0	15	0	0	0	0	0	4.7	4.3
1119	5	7.3	10.3	6	0	0	6	4	1	1	0	2	1	0	0	1	0	0	1	0	1		0		0	0	1000	0	0	360	230	50	8.6	0	110	200	0	0	30	0	0	20	0	20	0	0	0	4.7	5.3
1120	5.7	9.3	11	4	2	2	4	6	1	1	5	2	2	2	0	0	0	0	0	1	0		0		0	0	1040	125	300	550	230	60	8	595	170	200	165	0	0	0	0	0	100	0	0	0	0	4	5
1121	3	5	6	4	0	0	2	3	0	2	0	1	1	1	1	0	0	0	0	0	0		0		0	0	429	0	0	60	154	0	130	0	100	200	9	15	0	0	0	0	0	0	0	0	0	3	3
1122	5.3	10.3	13.3	8	2	0	4	7	1	1	4	3	2	2	0	1	0	1	1	1	0		0		0	0	831	45	0	90	183	10	10	365	150	390	45	0	1	0	2	8	71	0	0	0	0	2	2.3
2234	5	9	10	6	3	1	6	7	2	0	1	2	1	1	0	1	0	0	0	0	1		0		0	0	1410	158	25	484	345	117	0	32	186	210	10	0	18	0	0	0	0	11	0	0	0	4.7	6
2235	5	7.7	8.7	4	0	3	5	6	0	2	1	2	1	1	1	2	0	0	0	0	0		0		0	0	350	0	316	330	190	0	95	200	180	100	50	50	22	0	0	0	0	0	0	0	0	4	3.7
2236	4.7	7.3	9.3	3	1	1	5	4	0	1	0	4	1	2	1	1	0	0	1	0	0		0		0	0	235	120	200	145	145	0	20	0	505	210	325	100	2	0	0	15	0	0	0	0	0	3.7	4.3
2237	5.3	7.3	10.3	6	1	0	9	3	1	0	0	1	2	1	0	1	0	0	1	0	0		0		0	0	890	80	0	394	95	30	0	0	150	315	2	0	2	0	0	15	0	0	0	0	0	5	5.3
2238	4.3	7.7	9.3	6	1	3	4	4	1	1	0	3	1	2	0	0	0	0	0	2	0		0		0	0	599	30	144	150	235	60	15	0	179	210	40	0	0	0	0	0	405	0	0	0	0	5.7	6.3
2239	4.7	6.7	10.3	6	1	1	11	4	1	1	0	4	0	0	1	1	0	0	0	1	0		0		0	0	544	50	200	344	150	9	15	0	235	0	0	50	2	0	0	0	375	0	0	0	0	3.7	5
2240	6.3	10	12.7	4	2	1	8	8	4	2	0	1	2	5	0	2	0	1	1	1	0		0		0	0	705	143	40	529	210	115	80	0	35	220	389	0	12	0	60	20	208	0	0	0	0	4.7	4.7
2241	4.7	8.3	10	3	0	0	5	6	1	2	0	0	1	1	0	0	0	4	0	0	0		0		0	0	820	0	0	640	520	35	180	0	0	250	150	0	0	0	137	0	0	0	0	0	0	3	3
2242	4.7	6	7.3	5	3	0	6	4	1	0	0	2	2	0	0	1	0	0	0	0	0		0		0	0	565	450	0	330	160	20	0	0	50	510	0	0	2	0	0	0	0	0	0	0	0	5	6.3
2243	5	7	10.7	4	0	1	9	4	0	1	0	1	1	2	1	0	0	1	0	0	1		0		0	0	472	0	80	261	106	0	65	0	150	210	70	60	0	0	6	0	0	20	0	0	0	5	5.7
2244	4.7	7	11	6	1	1	9	4	2	0	2	2	0	1	0	0	0	0	0	2	0		0		0	0	729	9	150	351	118	15	0	209	120	0	20	0	0	0	0	0	285	0	0	0	0	4.3	6
2245	4.3	8.3	10.7	6	0	2	7	6	0	1	1	3	1	1	0	1	0	0	0	2	0		0		0	0	426	0	300	280	160	0	68	180	285	210	50	0	2	0	0	0	154	0	0	0	0	4.7	5.7
2246	5.7	10.3	12.7	7	2	3	6	5	1	1	3	2	2	6	0	2	0	0	0	0	0		0		0	0	1126	120	304	227	130	2	20	410	180	400	607	0	3	0	0	0	0	0	0	0	0	6	6.7
2247	5.7	7	10.3	6	0	2	4	2	0	1	4	2	2	1	1	1	0	1	0	0	2		0		0	0	1024	0	28	120	85	0	180	560	145	360	90	80	1	0	15	0	0	25	0	0	0	4	8.7
2248	6.3	7.7	10.7	6	0	3	8	6	4	0	1	1	3	1	0	0	0	0	2	0	1		0		0	0	1100	0	124	292	281	172	0	200	80	866	40	0	0	0	0	112	0	10	0	0	0	5.7	9
2249	3.3	3.7	4.7	7	0	0	3	1	1	0	1	0	1	1	0	1	0	0	0	1	0		0		0	0	1195	0	0	272	40	45	0	210	0	210	21	0	5.2	0	0	0	211	0	0	0	0	3.3	4
2250	3	5	6.7	3	0	2	2	1	0	2	0	1	1	0	0	0	0	3	0	2	1		0		0	0	1040	0	370	272	40	0	145	0	35	210	0	0	0	0	30	0	282	10	0	0	0	3.7	5.3
2251	3.3	4.7	5.3	3	0	1	2	2	0	1	5	0	0	1	1	0	0	2	0	0	0		0		0	0	795	0	90	165	450	0	25	745	0	0	300	36	0	0	58	0	0	0	0	0	0	3.3	4.3
2252	5.3	9.7	14.7	7	1	1	8	6	0	1	1	5	1	4	0	1	0	2	2	0	1		0		0	0	1160	2	10	1045	365	0	76	240	315	210	345	0	10	0	37	70	0	10	0	0	0	4	7.7
2253	5.7	7.7	10.3	6	0	2	4	6	1	1	2	3	2	2	1	0	0	1	0	0	1		0		0	0	1085.5	0	52	550	335	45	95	335	381	420	97	160	0	0	40	0	0	10	0	0	0	5	7.3
2254	5.3	10.3	14	7	2	3	8	7	0	0	4	4	1	1	0	1	0	0	0	2	2		0		0	0	1135	393	87	878	375	0	0	275	316	210	30	0	25	0	0	0	150	30	0	0	0	4	4.7
2255	3.7	6.7	7.7	5	0	1	4	4	1	1	0	2	1	3	0	0	0	0	0	0	1		0		0	0	985	0	10	177	180	25	65	0	55	210	95	0	0	0	0	0	0	10	0	0	0	3.7	6.3
2256	4	6	8.7	7	0	2	6	4	0	1	0	2	1	1	0	0	0	0	0	1	1		0		0	0	1564	0	40	608	133	0	65	0	65	210	300	0	0	0	0	0	70	10	0	0	0	4.3	6
2257	4.3	5.3	7	3	1	1	5	4	0	0	0	0	0	2	0	0	0	0	0	0	1		0		0	0	440	320	10	572	317	0	0	0	0	0	232	0	0	0	0	0	0	10	0	0	0	4.3	6
2258	5.7	7	8.7	3	0	0	4	3	1	1	2	1	2	0	0	0	0	0	0	0	0		0		0	0	550	0	0	410	84	65	60	165	120	500	0	0	0	0	0	0	0	0	0	0	0	5	6.7
2259	5.7	6	9	0	0	0	12	3	2	2	0	3	2	0	0	0	0	0	0	1	0		0		0	0	0	0	0	2019	130	115	89	0	305	260	0	0	0	0	0	0	211	0	0	0	0	5.3	6.3
2260	6.7	10.7	12.7	3	1	3	5	6	2	4	2	1	4	3	0	1	0	0	1	0	1		0		0	0	660	320	175	517	202	35	205	165	35	820	262	0	1	0	0	200	0	10	0	0	0	4	6
2261	4.3	5.7	6.3	2	0	1	3	1	2	1	0	1	0	2	0	0	0	0	0	0	1		0		0	0	340	0	10	294	40	115	76	0	80	0	180	0	0	0	0	0	0	10	0	0	0	4.7	7.3
2262	5.3	6	9	6	0	2	7	6	1	1	0	0	1	1	0	0	0	0	0	0	1		0		0	0	840	0	25	376	263	22	65	0	0	26	62	0	0	0	0	0	0	10	0	0	0	5	6.7
2263	3.7	6	8.3	3	2	3	4	7	0	0	0	0	1	2	0	0	0	1	0	0	1		0		0	0	460	60	65	192	293	0	0	0	0	210	80	0	0	0	23	0	0	10	0	0	0	2.7	4.7
2264	5.3	8	10.3	5	1	1	8	4	2	0	0	3	0	1	1	1	0	0	2	0	1		0		0	0	1040	20	10	295	179	100	0	0	215	0	8	45	10	0	0	14	0	10	0	0	0	3.7	4.3
2265	4	7	9.3	6	0	0	10	4	1	1	1	1	0	2	0	2	1	0	0	2	0		0		0	0	1115	0	0	837	182	15	30	200	15	0	167	0	7	28	0	0	230	0	0	0	0	3	4.3
2266	3	5	6	3	1	2	5	3	0	0	0	1	0	0	0	0	0	0	1	0	1		0		0	0	410	82	50	300	142	0	0	0	35	0	0	0	0	0	0	10	0	10	0	0	0	4.7	7
2267	5.7	8.3	11.3	4	0	1	7	10	1	0	5	2	1	2	0	1	0	0	1	1	0		0		0	0	1070	0	16	322	500	40	0	576	195	210	135	0	15	0	0	3	214	0	0	0	0	4.3	9
2268	4.7	6.3	6.3	3	1	1	2	1	3	1	1	1	1	1	0	0	0	0	0	0	0		0		0	0	620	280	10	139	20	160	22	200	35	210	24	0	0	0	0	0	0	0	0	0	0	3	3
2269	4.7	7	8.7	3	1	2	5	5	0	0	3	1	1	1	1	0	0	0	0	2	2		0		0	0	620	240	58	633	143	0	0	425	35	210	18	98	0	0	0	0	280	37	0	0	0	4	6.3
2270	4.7	7	9	4	2	1	5	3	1	0	0	3	1	1	0	0	0	0	0	0	1		0		0	0	748	350	10	324	154	65	0	0	160	210	175	0	0	0	0	0	0	10	0	0	0	2.7	4.3
2271	5	6	7	4	0	2	5	0	0	1	0	3	1	1	0	0	0	1	0	0	0		0		0	0	980	0	290	474	0	0	75	0	145.6	210	55	0	0	0	5	0	0	0	0	0	0	2.3	3.7
2272	4	3.7	5	1	0	2	3	2	1	3	1	0	1	0	0	0	0	0	0	1	0		0		0	0	200	0	330	305	130	20	181	200	0	210	0	0	0	0	0	0	70	0	0	0	0	3.3	3.7
2273	5.3	7.7	11	7	0	3	9	5	3	0	5	2	0	1	0	0	0	0	0	2	0		0		0	0	1390	0	234	511	218	92	0	715	45	0	30	0	0	0	0	0	520	0	0	0	0	6	8.7
2274	6	7.3	9.7	2	1	1	8	4	2	2	2	1	1	1	0	0	0	0	0	2	0		0		0	0	440	70	10	690	175	65	130	100	40	210	60	0	0	0	0	0	400	0	0	0	0	3.7	4.7
2275	3.3	4	5	5	0	0	2	2	2	0	0	1	1	1	0	0	0	0	0	0	1		0		0	0	920	0	0	80	64	66	0	0	40	24	40	0	0	0	0	0	0	10	0	0	0	3.3	5.3
2276	5.3	7	9.3	4	1	4	3	4	2	2	0	2	2	2	0	0	0	0	0	0	1		0		0	0	400	80	142	100	99	90	280	0	300	460	126	0	0	0	0	0	0	10	0	0	0	3.7	5.7
2277	5.3	6.7	9	2	0	2	8	5	2	1	1	1	2	1	0	0	0	1	0	0	1		0		0	0	380	0	172	735	174	79	60	180	150	420	55	0	0	0	22.8	0	0	10	0	0	0	2.7	3.7
2278	4.7	6.7	11	5	0	4	9	4	0	0	1	2	0	4	0	1	0	0	2	0	0		0		0	0	960	0	198	677	143	0	0	80	92.6	0	693	0	72	0	0	10	0	0	0	0	0	6	9.3
2279	4.7	6.7	8.3	5	1	1	4	3	0	1	1	2	2	2	0	0	0	0	0	0	1		0		0	0	930	280	10	771	170	0	43	65	127	250	58	0	0	0	0	0	0	10	0	0	0	4.3	7.3
2280	5.3	6.7	9.7	6	0	2	7	6	1	0	1	3	0	1	0	0	0	0	0	1	2		0		0	0	1010	0	85	387	202	30	0	130	65	0	18	0	0	0	0	0	120	28	0	0	0	4.3	5.3
2281	5.3	7.7	9.7	5	0	1	5	3	0	0	1	1	1	4	0	0	0	1	1	1	0		0		0	0	917	0	10	389	109	0	0	65	165	210	252	0	0	0	7	28	80	0	0	0	0	6.3	7
2282	4.7	5	6	4	0	3	4	1	2	0	1	0	1	1	0	0	0	0	1	0	0		0		0	0	680	0	406	453	150	105	0	200	0	210	12	0	0	0	0	6	0	0	0	0	0	2.3	2.7
2283	4.3	6	6.3	3	0	0	4	2	3	2	0	2	0	0	1	1	0	0	0	1	0		0		0	0	590	0	0	597	220	175	102.8	0	265	0	0	50	108	0	0	0	80	0	0	0	0	3.7	4.7
2284	5	8	9.7	4	1	1	7	3	2	2	4	1	1	2	0	1	0	1	0	0	1		0		0	0	548	120	10	293	170	125	113	686	35	200	65	0	1	0	4	0	0	10	0	0	0	5.3	6.3
2285	4.3	5.7	7.3	3	1	2	5	2	1	2	2	3	0	1	0	1	0	0	0	0	0		0		0	0	800	280	320	550	148	40	215	215	650	0	50	0	310	0	0	0	0	0	0	0	0	3.3	4
2286	3.7	6	7.3	3	1	3	2	3	0	0	0	1	1	2	0	0	0	0	0	2	1		0		0	0	520	160	99	105	210	0	0	0	35	210	183	0	0	0	0	0	270	10	0	0	0	4.7	7.3
2287	5	6.3	7.3	7	0	2	2	2	1	0	0	2	1	2	0	0	0	0	0	0	1		0		0	0	2060	0	85	185	60	60	0	0	370	75	690	0	0	0	0	0	0	10	0	0	0	2.7	2.7
2288	3.3	4.3	4.7	1	0	1	3	0	0	2	0	1	1	1	0	0	0	0	0	0	2		0		0	0	120	0	162	463	0	0	90	0	165	210	155	0	0	0	0	0	0	485	0	0	0	4	4
2289	6	10.3	13.7	6	1	2	7	6	5	1	7	0	1	2	0	1	0	0	0	1	1		0		0	0	806	9	205	282	191	165	25	610	0	210	7	0	0.1	0	0	0	250	10	0	0	0	3	6.3
2290	5	7	8.7	7	1	1	4	6	1	0	0	0	1	0	0	0	0	1	1	0	1		0		0	0	1170	200	10	110	220	65	0	0	0	250	0	0	0	0	5	5	0	10	0	0	0	3.3	5
2291	5.7	5.7	7.7	1	0	2	5	4	3	0	0	2	1	1	0	1	0	0	0	0	0		0		0	0	120	0	82	202	90	80	0	0	70	210	72	0	25	0	0	0	0	0	0	0	0	5.7	8
2292	4.3	6.7	8.7	4	2	2	5	4	1	1	0	1	2	2	0	0	0	1	0	0	1		0		0	0	680	600	35	435	215	20	50	0	55	281	222	0	0	0	5	0	0	10	0	0	0	5	7
2293	5.7	8.7	13	6	1	4	6	6	0	1	4	1	2	1	2	0	1	1	2	0	1		0		0	0	1170	155	201	320	228	0	65	370	80	410	18	160	0	32	5	46	0	10	0	0	0	5.3	8.3
2294	6.3	9.3	12.3	2	0	2	2	1	1	1	1	0	2	1	0	0	0	0	0	0	0		0		0	0	380	0	70	70	30	40	65	65	0	420	110	0	0	0	0	0	0	0	0	0	0	4.7	6.7
2295	4.3	7	8.7	6	1	1	5	6	1	2	0	0	2	0	0	1	0	0	0	0	1		0		0	0	1200	125	10	199	180	20	195	0	0	235	0	0	24	0	0	0	0	10	0	0	0	5.7	7.7
2296	6.3	9	10.7	6	1	2	7	5	2	0	3	1	2	2	0	0	0	0	2	0	1		0		0	0	1510	280	18	394	206	85	0	320	22	420	63	0	0	0	0	18.2	0	10	0	0	0	4.7	6.3
2297	5	7.3	8.7	3	0	0	3	1	2	1	0	0	3	1	0	1	0	0	0	0	1		0		0	0	580	0	0	170	40	60	8	0	0	720	50	0	30	0	0	0	0	10	0	0	0	2.7	5
2298	4.3	8	11.7	6	3	2	6	6	0	1	2	1	0	3	0	2	0	0	1	0	1		0		0	0	970	234	25	169	160	0	7.6	95	50	0	148	0	27	0	0	15	0	10	0	0	0	2.7	3.3
2299	3	4.7	6.7	6	0	0	4	6	2	0	0	2	0	0	0	0	0	0	1	1	0		0		0	0	1010	0	0	131	200	68	0	0	120	0	0	0	0	0	0	5	130	0	0	0	0	3.3	5.7
2300	6	7.3	12.7	8	0	3	10	10	3	0	1	1	1	1	0	1	1	0	0	0	1		0		0	0	1498	0	240	895	531	120	0	205	55	210	247	0	2	115	0	0	0	10	0	0	0	4.3	5.3
2301	6.7	9	12	4	0	3	5	4	4	3	3	2	2	3	0	1	0	0	1	0	0		0		0	0	910	0	260	668	120	165	231	465	210	260	375	0	143	0	0	5	0	0	0	0	0	5.7	9.7
2302	5	7	10	5	0	2	6	4	1	2	4	1	0	2	0	0	0	1	0	0	1		0		0	0	960	0	130	172	91	30	195	520	45	0	50	0	0	0	3.2	0	0	10	0	0	0	4	5
2303	4.7	7	8.3	4	0	1	5	4	1	2	0	1	2	0	0	0	0	0	0	0	0		0		0	0	620	0	200	250	84	11	208	0	25	420	0	0	0	0	0	0	0	0	0	0	0	3.7	3.7
2304	4.7	6.3	7.7	2	0	1	4	2	0	2	0	2	1	1	0	1	0	0	0	0	1		0		0	0	340	0	10	250	60	0	125	0	190	250	70	0	5	0	0	0	0	40	0	0	0	4	6.7
2305	5	7.3	12.3	5	0	2	8	8	2	0	1	2	0	1	0	0	0	0	0	3	1		0		0	0	723	0	85	444	246	56	0	65	115	0	60	0	0	0	0	0	700	10	0	0	0	4.3	7.7
2306	3.3	5.3	7	6	1	3	4	2	1	2	0	0	0	0	0	0	0	0	1	0	0		0		0	0	810	140	350	49	136	45	77.6	0	0	0	0	0	0	0	0	5	0	0	0	0	0	4.3	7.7
2307	7.3	11.7	17	8	0	5	8	3	4	3	1	2	3	0	0	3	0	0	0	3	2		0		0	0	1485	0	196	224	109	98	102.6	65	225	600	0	0	20.9	0	0	0	409	37	0	0	0	4.7	7
2308	4.7	7.3	9.3	4	0	2	5	6	2	2	0	1	0	1	0	0	0	0	1	2	0		0		0	0	610	0	204.2	306	202	35	95	0	140	0	15	0	0	0	0	2.1	283	0	0	0	0	3	4.3
2309	5	7.7	10.7	8	0	0	7	8	2	2	3	0	0	0	1	0	0	0	1	1	0		0		0	0	1615	0	0	505	564	83	72.6	445	0	0	0	55	0	0	0	5	212	0	0	0	0	4.3	8
2310	5.7	6.7	8	4	0	0	4	3	0	0	5	0	1	1	0	0	0	1	1	0	0		0		0	0	940	0	0	292	111	0	0	368	0	250	15	0	0	0	5	35	0	0	0	0	0	4.3	4.3
2311	5	7.7	8.3	1	1	2	5	3	1	3	0	3	1	1	0	0	0	0	0	1	1		0		0	0	240	240	180	340	260	65	260	0	420	250	70	0	0	0	0	0	80	10	0	0	0	3	6.3
2312	7.3	11	17	4	0	3	9	6	2	7	4	1	1	1	0	2	0	2	0	2	1		0		0	0	980	0	470	659	349	67	198.6	205	50	210	30	0	75	0	33	0	495	10	0	0	0	5	7.7
2313	4.7	7.3	9.3	4	0	2	3	4	0	3	1	2	2	3	0	0	0	0	0	1	1		0		0	0	940	0	100	385	134	0	565	14.4	140	330	615	0	0	0	0	0	375	10	0	0	0	4.3	7.3
2314	5	8.3	11	4	1	1	8	5	0	4	4	1	0	2	1	0	0	1	0	0	0		0		0	0	760	150	10	519	423	0	500	490	95	0	125	50	0	0	5	0	0	0	0	0	0	5.7	8
2315	5.3	7.7	10	4	0	1	6	9	2	1	0	1	1	2	0	0	0	0	1	0	1		0		0	0	590	0	10	130	1042	160	38	0	225	210	390	0	0	0	0	5	0	10	0	0	0	4.3	8
2316	4	5.7	6.7	3	0	2	4	3	0	1	0	1	0	2	0	0	0	0	0	0	1		0		0	0	380	0	100	401	187	0	65	0	35	0	70	0	0	0	0	0	0	10	0	0	0	3.3	5
2317	3.7	5.3	6.3	7	0	2	1	5	2	0	0	2	0	0	0	0	0	0	0	2	0		0		0	0	1305	0	300	70	314	115	0	0	290	0	0	0	0	0	0	0	290	0	0	0	0	3.3	6.7
2318	5.7	7	9.7	2	0	1	11	3	1	2	1	2	1	2	0	0	0	0	0	0	2		0		0	0	360	0	20	1130	195	45	90	65	98	210	90	0	0	0	0	0	0	48	0	0	0	4.7	5
2319	3.7	5.3	6.3	2	0	0	3	3	1	1	2	3	1	0	0	0	0	0	0	0	0		0		0	0	460	0	0	398	140	50	65	430	295	210	0	0	0	0	0	0	0	0	0	0	0	4	6.3
2320	6	8.7	11.3	3	2	1	6	3	2	1	4	2	2	0	0	0	0	1	0	1	1		0		0	0	390	382	10	418	220	62	228	580	27	460	0	0	0	0	5	0	71	20	0	0	0	4	6.3
2321	4.7	7.3	8.7	2	1	3	5	1	1	1	0	3	0	4	1	1	0	0	0	0	0		0		0	0	380	280	300	424	80	60	22.8	0	125	0	340	50	1	0	0	0	0	0	0	0	0	4.3	6
2322	5	6.7	9	4	0	1	3	1	6	1	0	1	3	0	0	1	0	0	0	2	0		0		0	0	770	0	10	122	10	260	25	0	35	405	0	0	20	0	0	0	320	0	0	0	0	4.3	5.3
2323	6.7	8.3	12	3	0	1	10	5	2	0	3	2	2	1	0	1	0	0	0	0	0		0		0	0	665	0	100	727	338	90	0	600	125	460	100	0	2	0	0	0	0	0	0	0	0	5.3	8
2324	4.3	6	7.7	5	1	2	2	3	1	0	0	3	2	1	0	0	0	0	0	0	1		0		0	0	750	99	57	295	79	40	0	0	290	420	65	0	0	0	0	0	0	20	0	0	0	5	6.7
2325	6.7	8.7	12.3	7	1	3	9	7	4	0	2	0	0	2	0	3	0	1	1	0	0		0		0	0	1160	15	274	299	108	110	0	70	0	0	15	0	19	0	3	5	0	0	0	0	0	5	6
2326	4.3	6.7	8.3	6	0	2	6	4	1	0	1	2	0	1	0	0	0	0	1	0	1		0		0	0	1070	0	62	303	72	30	0	33	85	0	145	0	0	0	0	35	0	10	0	0	0	2.3	3
2327	4.7	6.7	7.7	6	1	1	4	2	1	2	1	0	2	0	2	0	0	1	0	0	0		0		0	0	1320	80	30	290	110	65	130	10	0	400	0	90	0	0	6	0	0	0	0	0	0	4.7	6
2328	5	8.3	11.7	2	0	1	8	7	1	1	4	4	0	2	1	0	0	0	0	0	1		0		0	0	390	0	52	987	206	45	38	405	560	0	501	75	0	0	0	0	0	129	0	0	0	4.3	9.3
2329	4.7	7.7	11.3	3	0	2	5	5	0	2	2	1	3	0	0	1	0	1	1	3	1		0		0	0	570	0	60	184	184	0	226	130	120	750	0	0	10	0	43	30	835	10	0	0	0	4	6.7
2330	5.7	8	12	1	0	1	7	5	2	1	5	2	1	2	1	1	0	1	2	0	0		0		0	0	15	0	270	422	355	90	130	455	350	250	340	27	100	0	15	8.5	0	0	0	0	0	5.3	9.7
2331	5	7.7	10	5	0	2	6	4	2	1	2	2	1	1	0	1	0	1	0	0	1		0		0	0	670	0	210	221	198	59	150	112	125	210	32	0	16	0	10	0	0	10	0	0	0	4	4.7
2332	4.7	6.7	9.7	4	0	0	6	5	1	1	1	2	1	2	0	0	0	0	0	0	1		0		0	0	720	0	0	550	166	18	70	200	170	250	234	0	0	0	0	0	0	32	0	0	0	4.3	7
2333	4	5.7	7.3	3	0	4	5	3	1	1	2	1	0	1	0	0	0	1	0	0	1		0		0	0	470	0	335	104	160	45	130	195	80	0	65	0	0	0	10	0	0	5	0	0	0	4	7
2334	5.3	8.3	9.3	6	1	2	6	4	2	0	0	2	1	2	2	0	0	0	0	1	0		0		0	0	713	40	38	176	170	160	0	0	80	170	100	50	0	0	0	0	30	0	0	0	0	4.3	6
2335	4.3	6.7	8	4	0	1	6	4	2	2	1	0	0	0	0	1	0	0	0	2	0		0		0	0	710	0	10	460	210	80	200	60	0	0	0	0	5	0	0	0	580	0	0	0	0	4.3	5
2336	6	10.3	14.3	7	0	3	3	5	3	6	1	4	4	2	1	1	0	1	0	1	1		0		0	0	815	0	250	200	280	200	600	65	260	710	34	100	1	0	10	0	60	10	0	0	0	4	4.7
2337	5.3	9.3	13.3	6	1	1	8	8	0	0	2	4	3	2	1	3	0	1	0	1	0		0		0	0	897	50	162	422	214	0	0	295	238	710	129	60	29	0	5	0	70	0	0	0	0	4.7	7.7
2338	4.3	5.7	7	3	0	2	4	6	1	0	0	3	0	0	0	1	0	0	1	0	3		0		0	0	450	0	62	105	223	20	0	0	115	0	0	0	8	0	0	1	0	78	0	0	0	4	6
2339	4	8	10.3	6	0	1	6	3	3	2	2	2	0	1	0	1	0	0	0	1	1		0		0	0	980	0	15	442	82	54	70	40	63	0	125	0	8	0	0	0	15	5	0	0	0	5	7
2340	3.7	5	6.7	2	0	1	3	4	0	0	0	2	1	0	0	0	0	0	0	0	1		0		0	0	300	0	10	166	280	0	0	0	110	250	0	0	0	0	0	0	0	10	0	0	0	3	3.7
2341	5.3	8.7	11.3	3	2	3	8	5	2	0	5	1	0	4	0	0	0	0	0	0	0		0		0	0	450	108	330	269	380	58	0	495	175	0	52	0	0	0	0	0	0	0	0	0	0	5	6.7
2342	4.7	7.7	9.3	5	0	0	5	5	3	1	3	1	2	1	0	1	0	0	0	1	0		0		0	0	750	0	0	499	214	152	65	385	15	410	75	0	8	0	0	0	70	0	0	0	0	4	6
2343	6	11.7	16	6	0	3	5	8	5	1	5	2	2	4	0	2	0	2	2	1	0		0		0	0	590	0	96	217	194	217	143	530	260	428	252	0	5	0	30	15	212	0	0	0	0	4.3	5.3
2344	5.3	7	10	4	0	2	5	4	1	1	3	2	2	1	1	0	0	0	0	2	1		0		0	0	870	0	64	208	149	40	65	460	315	500	150	50	0	0	0	0	282	10	0	0	0	3.7	5
2345	5.3	10.3	14	5	0	3	7	8	0	2	2	4	0	1	1	2	0	2	1	3	0		0		0	0	820	0	220	400	436	0	110	160	440	0	100	60	33	0	9	20	245	0	0	0	0	5	7.3
2346	4.7	6	7	5	0	0	2	2	0	0	0	0	1	1	1	1	0	1	0	0	0		0		0	0	841	0	0	109	220	0	0	0	0	210	4	50	1	0	45	0	0	0	0	0	0	2.7	4.3
2347	4	7	7	2	0	1	1	1	2	2	2	3	0	1	0	0	0	0	0	2	0		0		0	0	500	0	15	72	263	195	87	158	420	0	263	0	0	0	0	0	210	0	0	0	0	5	6
2348	4.7	8.7	10.3	8	0	1	3	6	2	0	0	2	1	4	1	1	0	1	0	1	1		0		0	0	1316	0	30	350	408	80	0	0	140	250	118	50	2	0	10	0	70	30	0	0	0	3	4.5
2349	4.3	6.7	9.3	5	0	2	6	6	0	1	0	2	1	2	1	1	0	2	0	0	1		0		0	0	795	0	64	639	241	0	22.5	0	175	210	192	80	4	0	9	0	0	10	0	0	0	4.5	5
2350	4.3	7.3	9.7	6	1	2	5	2	2	2	0	2	1	2	1	0	0	0	1	1	0		0		0	0	1050	400	290	598	52	89	37.6	0	230	250	350	100	0	0	0	5	212	0	0	0	0	4	6.7
2351	4	5.3	6.3	3	0	0	4	2	2	1	0	1	0	1	0	0	0	0	0	0	1		0		0	0	560	0	0	442	90	105	195	0	70	0	165	0	0	0	0	0	0	10	0	0	0	4	4.7
2352	4	5.7	6	4	0	0	0	0	3	0	0	1	3	1	0	1	0	0	0	2	0		0		0	0	920	0	0	0	0	558	0	0	70	820	100	0	50	0	0	0	480	0	0	0	0	6.3	6.3
2353	6.3	6.3	9.3	2	0	0	10	4	5	0	0	1	2	1	0	0	0	0	1	0	0		0		0	0	110	0	0	319	121	152	0	0	35	58	45	0	0	0	0	5	0	0	0	0	0	3.3	4.3
2354	2	2.3	2.7	4	0	0	0	0	1	0	0	0	1	1	0	0	0	0	0	0	0		0		0	0	660	0	0	0	0	55	0	0	0	210	125	0	0	0	0	0	0	0	0	0	0	4.7	5.7
2355	5.3	7	8.7	5	0	0	6	2	2	2	2	1	1	1	0	0	0	0	0	0	0		0		0	0	860	0	0	800	270	85	89	300	120	210	100	0	0	0	0	0	0	0	0	0	0	4	5
2356	5.3	7.3	10.3	3	0	1	10	5	3	0	1	4	2	2	0	1	0	0	0	0	0		0		0	0	760	0	50	850	250	180	0	65	430	300	130	0	30	0	0	0	0	0	0	0	0	4.3	4.7
2357	4.7	7.3	8	4	0	2	5	3	1	1	0	0	1	0	1	0	0	1	1	3	0		0		0	0	623	0	260	198	114	45	130	0	0	210	0	50	0	0	3.8	4.2	576	0	0	0	0	3.7	5.7
2358	5.3	7.3	10	2	0	0	3	1	1	1	2	2	3	4	1	0	1	0	1	1	0		0		0	0	340	0	0	140	30	65	60	145	320	980	370	50	0	50	0	10	250	0	0	0	0	3	4
2359	5	8	9.7	6	0	3	5	7	1	0	0	2	1	2	0	2	0	2	0	0	1		0		0	0	1240	0	244	528	682	62	0	0	95	210	315	0	32	0	297.6	0	0	10	0	0	0	3.3	5.7
2360	5.3	8.3	10.3	6	0	1	7	4	0	0	2	4	1	0	0	1	0	0	1	0	1		0		0	0	840	0	10	350	130	0	0	130	550	210	0	0	4	0	0	5	0	10	0	0	0	3	5.3
2361	5	8.7	11.7	3	0	2	7	4	1	3	1	2	3	1	1	0	0	0	0	2	1		0		0	0	350	0	64	581	121	40	341	200	185	610	120	50	0	0	0	0	150	10	0	0	0	3.3	6
2362	4.3	5	5.7	2	0	0	2	2	0	1	0	2	1	1	1	0	0	0	1	0	1		0		0	0	340	0	0	120	60	0	195	0	85	210	150	81	0	0	0	100	0	10	0	0	0	3.7	4.3
2363	5.3	8	9.3	4	1	3	3	3	3	0	0	2	4	0	1	1	0	0	0	1	1		0		0	0	775	10	114	170	77	125	0	0	170	570	0	50	30	0	0	0	160	10	0	0	0	4.7	6.3
2364	4.7	7	8	4	0	1	5	4	1	1	1	1	1	1	0	1	0	0	1	1	0		0		0	0	620	0	10	126	116	60	130	65	135	210	65	0	2	0	0	5	210	0	0	0	0	4	6.7
2365	4	5.3	7.3	4	0	0	4	0	1	2	0	3	1	2	0	0	0	0	0	0	0		0		0	0	780	0	0	199	0	40	75	0	290	210	290	0	0	0	0	0	0	0	0	0	0	3.7	5
2366	5.3	8	9.3	5	0	1	3	5	2	0	3	1	1	0	0	0	0	0	1	1	1		0		0	0	570	0	10	65	315	60	0	510	80	210	0	0	0	0	0	15	80	10	0	0	0	4.3	6.3
2367	5.7	6.3	8.7	4	0	2	4	3	4	1	1	2	1	1	0	0	0	0	0	0	0		0		0	0	640	0	64	255	108	170	65	250	164	210	90	0	0	0	0	0	0	0	0	0	0	4	5
2368	3.3	4	5	3	0	0	6	2	0	0	0	0	1	0	0	0	0	0	0	0	0		0		0	0	780	0	0	917	35	0	0	0	0	210	0	0	0	0	0	0	0	0	0	0	0	3.3	4.7
2369	5.7	9	11.3	5	2	4	3	6	1	1	0	2	1	0	2	1	0	0	0	1	1		0		0	0	970	300	444	360	462	7	93	0	220	8	0	71	12	0	0	0	200	10	0	0	0	3.3	5.3
2370	5.3	7.7	10	4	0	2	8	5	1	0	1	1	1	1	1	0	0	1	0	2	1		0		0	0	900	0	100	397	324	35	0	120	70	210	90	270	0	0	10	0	283	10	0	0	0	4.3	5.7
2371	3.3	3.3	4.3	2	3	0	1	3	0	0	2	0	0	0	0	0	0	0	0	0	0		0		0	0	680	600	0	30	100	0	0	120	0	0	0	0	0	0	0	0	0	0	0	0	0	4	5.3
2372	3.7	5.3	6.3	7	1	0	4	2	0	0	0	1	0	2	0	0	0	0	2	1	0		0		0	0	1090	320	0	104	310	0	0	0	40	0	240	0	0	0	0	33	212	0	0	0	0	4	7
2373	5.3	6	8	3	0	1	5	1	1	1	0	2	1	2	0	0	0	0	0	0	1		0		0	0	840	0	10	770	40	125	195	0	265	210	315	0	0	0	0	0	0	10	0	0	0	3	4.7
2374	5.3	8	9.3	4	0	0	3	1	2	4	1	0	1	2	0	0	0	1	1	1	0		0		0	0	920	0	0	79	25	95	390	250	0	210	72	0	0	0	5	25	71	0	0	0	0	4.7	8
2375	7.7	9	12.7	5	0	2	9	6	3	0	1	0	3	1	0	1	0	0	1	1	1		0		0	0	955	0	60	518	296	180	0	130	0	740	90	0	60	0	0	20	200	10	0	0	0	5	5.7
2376	4	7.3	9	7	0	1	5	4	1	0	0	2	1	3	0	0	0	0	1	1	1		0		0	0	1360	0	25	350	165	62	0	0	39	120	330	0	0	0	0	15	75	25	0	0	0	3.3	5
2377	3.7	6.7	8.3	5	1	1	8	2	0	2	0	2	0	1	0	0	0	0	1	0	1		0		0	0	880	480	10	300	65	0	63	0	98	0	144	0	0	0	0	15	0	10	0	0	0	4.7	6.3
2378	4	6	8	4	0	1	4	7	0	1	1	1	1	0	0	0	0	0	0	0	1		0		0	0	870	0	20	340	380	0	65	60	70	250	0	0	0	0	0	0	0	10	0	0	0	4	5
2379	5.3	8.3	9	5	1	0	4	3	2	2	1	2	1	1	0	1	0	0	0	1	0		0		0	0	1290	480	0	755	434	220	197	400	588	250	165	0	36	0	0	0	71	0	0	0	0	4	3.3
2380	5.3	6	9.7	8	0	1	11	3	2	2	0	2	2	0	1	0	0	0	0	0	0		0		0	0	859	0	150	1086	144	65	334.4	0	120	420	0	45	0	0	0	0	0	0	0	0	0	3.7	5
2381	4	8	10.7	4	0	2	7	5	0	2	1	5	0	1	0	1	0	1	0	1	1		0		0	0	640	0	90	310	340	0	105	180	395	0	70	0	10	0	3	0	80	10	0	0	0	4.7	7.3
2382	4.7	7	9	5	2	1	5	4	1	1	1	2	0	1	0	0	0	2	2	0	0		0		0	0	365	247	40	145	242	60	65	65	50	0	100	0	0	0	16	29	0	0	0	0	0	4.7	8
2383	4.3	5.3	7	4	0	1	4	4	1	1	0	0	1	0	0	0	1	1	0	0	1		0		0	0	1098	0	10	275	525	15	130	0	0	210	0	0	0	50	39	0	0	10	0	0	0	2.3	3.7
2384	5	9.3	10	3	0	2	5	5	3	0	2	2	1	3	1	1	0	0	0	1	1		0		0	0	480	0	85	343	211	117	0	390	125	8	205	250	20	0	0	0	150	10	0	0	0	4.7	5
2385	6	8.7	11.3	3	0	1	6	6	2	1	4	2	2	2	0	0	0	1	0	0	1		0		0	0	558	0	90	277	518	68	130	395	265	539	150	0	0	0	40.5	0	0	27	0	0	0	4.3	6
2386	6.3	9	12.3	2	1	0	9	5	2	2	0	2	1	1	0	0	0	1	1	1	0		0		0	0	110	120	0	1088	575	77	103	0	255	260	150	0	0	0	5	5	209	0	0	0	0	4.3	5.7
2387	5.7	7.3	9.7	7	0	1	9	3	0	1	0	1	1	3	0	0	0	0	1	0	2		0		0	0	1035	0	10	1007	158	0	45.6	0	65	210	320	0	0	0	0	5	0	61	0	0	0	3.7	5.3
2388	5	6.3	8	5	0	2	5	1	2	1	0	0	1	4	0	1	0	0	0	0	1		0		0	0	780	0	43	452	40	45	44	0	0	210	361	0	1	0	0	0	0	10	0	0	0	3	5.5
2389	6.3	10.3	11.7	3	1	2	7	3	3	1	1	4	2	3	0	1	0	0	0	2	0		0		0	0	423	20	186	765	160	85	53.2	250	168	204	105	0	15	0	0	0	446	0	0	0	0	5.7	7.3
2390	5.3	7.7	8.3	4	0	3	5	3	0	0	1	0	1	2	1	1	0	2	0	1	1		0		0	0	438	0	196	480	266	0	0	40	0	150	166	27	2	0	13.5	0	71	10	0	0	0	6	9
2391	3.7	5.7	6.3	5	1	0	2	6	0	0	1	0	0	1	0	0	0	0	0	0	0		0		0	0	632	400	0	264	490	0	0	250	0	0	100	0	0	0	0	0	0	0	0	0	0	3.7	5
2392	4.3	6.3	7.3	5	0	2	5	2	1	1	0	2	0	2	0	0	0	1	0	0	0		0		0	0	1240	0	160	799	85	55	30	0	390	0	180	0	0	0	10	0	0	0	0	0	0	4.7	6
2393	4	7.3	8.3	7	1	1	5	2	3	1	0	1	0	0	0	0	0	0	1	0	2		0		0	0	1070	200	10	305	140	85	80	0	100	0	0	0	0	0	0	3.5	0	30	0	0	0	4.3	6
2394	4.3	6	7	3	0	1	6	5	0	2	1	0	1	1	0	0	0	0	0	0	0		0		0	0	855	0	480	480	308	0	330	250	0	250	50	0	0	0	0	0	0	0	0	0	0	2.7	3.3
2395	4.7	5.7	8.3	2	1	0	6	2	1	0	0	4	1	3	0	0	0	1	1	1	1		0		0	0	240	160	0	523	95	10	0	0	765	210	355	0	0	0	30	39	140	10	0	0	0	3.7	5.7
2396	4.7	7.7	8	2	0	0	2	4	0	0	4	2	1	2	0	0	0	0	0	1	1		0		0	0	520	0	0	786	148.5	0	0	262.5	275	250	530	0	0	0	0	0	71	27	0	0	0	4.7	5.7
2397	3	6.3	7	5	1	0	2	0	1	0	1	1	0	1	0	0	0	4	0	3	0		0		0	0	1340	320	0	495	0	15	0	65	37.5	0	180	0	0	0	36.6	0	439	0	0	0	0	4	6
2398	4.3	6.7	7.7	6	0	1	4	2	0	2	3	1	1	1	0	0	0	2	1	0	0		0		0	0	815	0	13	374	23	0	325	475	225	210	100	0	0	0	53.8	5	0	0	0	0	0	4.3	5
2399	4.7	9.7	12	6	1	1	4	5	0	1	3	3	2	3	2	0	0	0	0	2	1		0		0	0	1200	320	100	100	213	0	5	450	288	360	90	122	0	0	0	0	283	10	0	0	0	3.5	5
2400	1	1	1	0	0	0	1	1	0	0	0	0	0	0	0	0	0	0	0	0	0		0		0	0	0	0	0	40	20	0	0	0	0	0	0	0	0	0	0	0	0	0	0	0	0	5	9
2401	2.3	4	4	4	0	0	1	0	1	1	0	1	0	0	0	0	0	0	0	0	0		0		0	0	1140	0	0	125	0	12	65	0	105	0	0	0	0	0	0	0	0	0	0	0	0	3.7	6.3
2402	5.7	8.3	11.3	7	1	2	7	2	5	2	3	0	2	1	0	0	0	0	1	0	1		0		0	0	1380	160	260	644	50	201	87.8	380	0	268	225	0	0	0	0	5	0	10	0	0	0	4	7
2403	4	5.3	6	2	0	0	3	4	3	1	0	1	1	0	0	0	0	0	0	0	0		0		0	0	330	0	0	338	645	109	60	0	240	210	0	0	0	0	0	0	0	0	0	0	0	4.3	7
2404	5	8.3	10.7	5	0	2	7	3	2	1	1	0	2	1	1	0	0	2	0	1	2		0		0	0	710	0	172	480	244	80	120	60	0	460	165	50	0	0	15	0	71	82	0	0	0	3.3	4
2405	6	9.7	11	3	3	3	5	6	1	1	0	2	2	1	0	2	0	0	0	0	1		0		0	0	340	844	94	582	128	90	65	0	236	420	225	0	62	0	0	0	0	10	0	0	0	4	6.7
2406	4.7	9.7	12.7	8	0	2	6	11	3	2	1	1	2	4	0	1	0	0	0	2	2		0		0	0	1825	0	25	172	367	85	90	5	100	300	302	0	1	0	0	0	55	13	0	0	0	5.3	9.7
2407	4.3	6.3	8.7	6	0	1	5	4	1	1	0	0	0	2	1	1	0	0	0	0	1		0		0	0	1195	0	10	200	198	20	45	0	0	0	148	160	2	0	0	0	0	10	0	0	0	3.7	5.7
2408	5.3	6.7	8	4	0	2	5	2	1	1	2	1	1	1	0	0	0	0	0	1	1		0		0	0	720	0	84	336	70	40	65	265	80	210	90	0	0	0	0	0	70	10	0	0	0	3.7	4.7
2409	3.7	7	8.3	2	0	1	6	7	0	5	1	2	0	1	0	0	0	0	0	2	1		0		0	0	280	0	10	823	654	0	373.1	200	300	0	3	0	0	0	0	0	151	10	0	0	0	3.3	8
2410	4.3	6	7.7	5	0	1	3	1	1	1	0	3	1	1	1	0	0	0	0	1	1		0		0	0	824	0	10	206	40	70	65	0	95	210	40	50	0	0	0	0	200	10	0	0	0	4.7	8.3
2411	4.7	7	9	4	0	0	6	3	1	1	0	4	1	1	0	1	0	0	0	1	0		0		0	0	990	0	0	1392	199	35	80	0	340	210	55	0	10	0	0	0	71	0	0	0	0	4.3	4.7
2412	4.3	6	8.7	4	1	0	8	5	1	0	0	1	0	2	0	0	1	0	0	2	0		0		0	0	970	8	0	306	348	40	0	0	240	0	105	0	0	60	0	0	210	0	0	0	0	2.7	3.3
2413	4	7	11.7	5	1	1	9	6	0	3	1	0	0	6	0	0	0	1	0	0	0		0		0	0	865	4	10	356	95.6	0	194	42	0	0	240	0	0	0	10	0	0	0	0	0	0	4.7	8.3
2414	3.7	5.7	7	6	0	1	2	4	0	0	0	2	1	0	0	0	0	0	0	0	1		0		0	0	1480	0	10	230	360	0	0	0	130	210	0	0	0	0	0	0	0	10	0	0	0	4.7	8.7
2415	4.3	4.7	7.3	3	0	0	10	2	0	1	0	0	2	0	0	0	0	0	0	0	0		0		0	0	890	0	0	1321	76	0	195	0	0	420	0	0	0	0	0	0	0	0	0	0	0	3	4.3
2416	3.7	6.7	8	5	0	1	4	6	0	0	0	1	1	2	1	1	0	1	0	0	1		0		0	0	795	0	10	377	438	0	0	0	140	210	165	50	50	0	5	0	0	10	0	0	0	3.7	6.3
2417	5	7	10	4	1	1	9	7	2	3	1	3	0	1	0	0	0	1	0	0	0		0		0	0	565	28	5	595	236	35	310	30	120	0	30	0	0	0	12	0	0	0	0	0	0	4	5
2418	4.3	6	8.3	4	0	1	1	5	2	1	0	1	2	2	0	0	0	0	0	1	1		0		0	0	820	0	50	30	283	107	50	0	250	410	340	0	0	0	0	0	250	10	0	0	0	3.3	5.3
2419	5	7	8	3	1	1	6	2	1	2	0	0	1	1	0	0	0	0	1	0	1		0		0	0	820	320	10	994	340	75	260	0	0	210	300	0	0	0	0	8.4	0	10	0	0	0	4.3	7
2420	4.3	7	9.3	5	0	1	6	5	0	1	0	1	0	1	0	0	0	0	1	0	1		0		0	0	452	0	10	216	438	0	38	0	225	0	60	0	0	0	0	5	0	10	0	0	0	3.7	6.3
2421	4.3	7	8.7	1	0	2	4	5	0	1	0	1	1	2	0	0	0	0	0	1	0		0		0	0	240	0	229	312	238	0	65	0	3	180	90	0	0	0	0	0	120	0	0	0	0	3	6.3
2422	4	5	7	3	0	1	7	4	0	3	1	2	0	1	0	0	0	0	0	0	0		0		0	0	1020	0	250	694	240	0	233	65	86	0	45	0	0	0	0	0	0	0	0	0	0	4	4
2423	5	7	9.3	3	2	2	8	3	1	1	0	1	1	1	0	0	0	0	0	0	1		0		0	0	400	230	94	632	145	65	65	0	20	210	75	0	0	0	0	0	0	10	0	0	0	3.3	4
2424	4.3	6.3	7.3	5	1	2	8	4	0	0	0	2	0	1	1	0	0	0	0	0	1		0		0	0	676	240	90	553	162	0	0	0	90	0	112	160	0	0	0	0	0	5	0	0	0	3.3	4.7
2425	4.7	7.7	9	4	1	2	2	4	2	3	0	1	1	0	0	0	0	0	1	0	1		0		0	0	825	92	260	35	142	174	195	0	65	210	0	0	0	0	0	5	0	10	0	0	0	4.7	6.7
2426	4.3	5.3	6.7	2	0	1	5	4	1	1	0	2	1	1	1	0	0	0	0	0	0		0		0	0	440	0	42	384	310	55	65	0	250	210	15	50	0	0	0	0	0	0	0	0	0	3.7	4.3
2427	3.7	9.7	12	4	0	3	5	3	0	2	3	0	0	4	1	2	0	1	1	2	1		0		0	0	630	0	75	345	95	0	168	455	0	0	285	50	35	0	5	7	280	10	0	0	0	4.3	7.3
2428	3.3	5.3	6.3	4	0	0	3	3	0	1	0	1	0	2	0	1	0	0	0	0	1		0		0	0	980	0	0	281	145	0	130	0	40	0	80	0	10	0	0	0	0	30	0	0	0	4.3	6
2429	6	7.7	11	6	1	2	7	4	3	2	0	1	2	1	0	0	0	0	0	0	1		0		0	0	1330	135	130	623	197	155	195	0	105	420	90	0	0	0	0	0	0	10	0	0	0	4	5
2430	4	6.3	8.7	4	2	0	6	3	0	2	1	2	1	3	0	0	0	0	0	1	0		0		0	0	670	130	0	262	302	0	168	12	155	210	207	0	0	0	0	0	424	0	0	0	0	4.3	4.7
2431	4.3	6.3	7.3	3	1	1	2	5	0	1	0	1	1	2	0	0	0	0	0	0	1		0		0	0	388	320	10	326	414	0	65	0	225	210	675	0	0	0	0	0	0	10	0	0	0	3.7	4.7
2432	4.7	7.3	9.3	4	1	2	5	2	0	0	1	2	1	3	0	2	0	0	0	1	1		0		0	0	430	160	100	215	90	0	0	250	55	210	112	0	3	0	0	0	71	10	0	0	0	2.7	3.3
2433	5	6.7	8.7	3	0	0	5	6	4	0	0	0	1	0	0	0	0	0	0	2	1		0		0	0	780	0	0	405	537	138.5	0	0	0	210	0	0	0	0	0	0	418	12	0	0	0	4.7	5.3
2434	5.7	6.7	8.7	4	1	3	7	2	3	0	1	1	2	2	0	0	0	0	0	0	0		0		0	0	1050	40	350	585	90	165	0	65	35	125	105	0	0	0	0	0	0	0	0	0	0	3.3	3.7
2435	3.3	5.3	7	3	1	1	4	4	0	2	1	2	0	0	0	0	0	0	0	0	1		0		0	0	410	180	10	294	224	0	80.2	32.06	125	0	0	0	0	0	0	0	0	10	0	0	0	4	7
2436	4.3	9	13	4	1	2	8	8	2	2	0	2	0	4	1	0	0	0	0	1	3		0		0	0	870	85	148	1172	462	140	155	0	82	0	362	13	0	0	0	0	209	94	0	0	0	4.7	6.7
2437	3	4.3	4.3	4	0	1	1	1	2	1	0	0	0	1	0	0	0	0	0	0	0		0		0	0	960	0	210	165	30	110	65	0	0	0	150	0	0	0	0	0	0	0	0	0	0	3.3	5
2438	5	6	8.7	1	0	2	12	3	2	1	0	2	1	1	0	1	0	0	0	1	1		0		0	0	200	0	260	2324	139	115	76	0	450	210	300	0	200	0	0	0	71	10	0	0	0	4.3	5.7
2439	5.7	7.3	9.3	6	0	3	7	7	1	0	0	0	0	1	1	0	0	1	1	0	1		0		0	0	1060	0	264	334	276	80	0	0	0	0	90	250	0	0	5	6	0	10	0	0	0	2.7	5
2440	4.3	7.7	10	8	1	3	4	5	4	1	0	2	0	1	0	0	0	0	0	1	1		0		0	0	1860	240	187	369	236	150	65	0	175	0	90	0	0	0	0	0	200	5	0	0	0	4	6
2441	6.3	8.7	12.7	5	0	3	8	9	3	1	0	1	1	5	0	0	0	0	0	0	1		0		0	0	1020	0	74	296	132	135	15	0	41	210	237	0	0	0	0	0	0	10	0	0	0	4	6.3
2442	3.7	5	8	7	0	1	6	4	0	2	0	0	1	0	0	0	0	2	0	0	1		0		0	0	1170	0	10	224	102	0	133	0	0	210	0	0	0	0	20	0	0	10	0	0	0	3.7	6.3
2443	6.3	10.7	14	5	1	2	5	6	3	3	3	0	1	1	3	0	0	1	0	1	1		0		0	0	461	240	64	396	175	114	155	470	0	210	90	331	0	0	5	0	40	5	0	0	0	3.3	7
2444	4.3	7.7	10	6	0	2	5	8	1	0	1	2	0	3	0	1	0	3	0	0	2		0		0	0	900	0	74	354	358	210	0	200	405	0	248	0	2	0	35	0	0	37	0	0	0	5	8
2445	5.7	10.3	13.7	6	0	2	7	3	1	4	0	2	2	5	0	1	0	1	0	3	1		0		0	0	586	0	30	734	82	45	246	0	175	212	598	0	2	0	5	0	360	5	0	0	0	5	6.3
2446	5.3	7	7.7	4	0	1	5	3	2	1	0	0	2	2	0	0	0	0	0	0	1		0		0	0	1060	0	10	500	340	165	100	0	0	450	200	0	0	0	0	0	0	10	0	0	0	4	5.3
2447	5.7	9.7	12.7	5	2	1	6	7	1	1	2	1	2	2	2	0	0	4	1	0	0		0		0	0	590	150	150	220	242	40	9	130	30	500	150	56	0	0	45	10	0	0	0	0	0	3	5
2448	4	8.3	9	7	0	2	3	3	0	1	1	2	1	3	0	1	0	0	0	3	0		0		0	0	1410	0	205	380	139	0	9	65	145	210	210	0	2	0	0	0	503	0	0	0	0	3.3	4.3
2449	4	7	8	6	0	1	6	2	0	0	2	4	0	4	0	0	0	1	0	1	0		0		0	0	1191	0	5	381	70	0	0	215	753	0	600	0	0	0	30	0	80	0	0	0	0	4.7	7.7
2450	5.7	9.7	13.3	5	0	3	6	7	1	2	2	2	1	3	1	2	0	0	0	0	3		0		0	0	1040	0	262	629	269	25	60	185	408	210	420	100	38	0	0	0	0	55	0	0	0	5	8.3
2451	4.3	8.7	10.3	5	2	0	7	7	2	0	1	1	0	3	2	1	0	1	0	2	0		0		0	0	925	560	0	455	302	68	0	65	52	0	87	75	10	0	5	0	480	0	0	0	0	3	4.7
2452	5.3	9.3	12.7	3	0	1	8	2	3	2	1	4	1	2	1	2	0	5	4	2	0		0		0	0	330	0	150	904	137	57	112	240	462	8	355	80	37	0	57	39	200	0	0	0	0	3.7	7.3
2453	5.7	7.3	10.3	4	0	2	9	3	2	0	3	1	0	0	0	1	0	0	0	0	1		0		0	0	730	0	64	676	73	85	0	420	45	0	0	0	2	0	0	0	0	10	0	0	0	4.3	5.3
2454	5	7	8.7	7	0	2	6	4	0	0	0	1	1	4	0	1	0	0	0	0	1		0		0	0	1100	0	55	180	280	0	0	0	70	210	170	0	2	0	0	0	0	5	0	0	0	3.7	5.3
2455	4.7	6.3	9	9	0	2	5	5	1	0	1	1	1	1	0	1	0	0	0	2	2		0		0	0	2021	0	61	239	200	40	0	130	45	210	90	0	2	0	0	0	600	25	0	0	0	4	4.7
2456	3.3	7	7	3	0	1	3	6	0	1	0	1	1	4	0	0	0	1	0	1	0		0		0	0	780	0	20	309	502	0	38	0	90	210	338	0	0	0	10	0	80	0	0	0	0	3.7	4.3
2457	4.7	6.7	7.7	3	0	2	2	3	0	0	0	0	1	2	0	1	0	0	0	1	1		0		0	0	480	0	50	60	70	0	0	0	0	210	210	0	1	0	0	0	212	10	0	0	0	4	4.3
2458	6.3	7.7	9.7	4	0	2	5	4	3	0	2	0	2	3	0	0	0	0	0	0	1		0		0	0	730	0	62	219	205	108	0	280	0	510	190	0	0	0	0	0	0	20	0	0	0	4.3	7
2459	6.3	8	11	3	1	1	6	8	1	1	0	1	1	0	0	0	0	0	1	1	1		0		0	0	260	240	10	252	1058	20	80	0	260	210	0	0	0	0	0	5	400	10	0	0	0	3.7	5.3
2460	4	6.7	8.3	6	1	2	4	3	1	1	0	4	0	2	0	1	0	0	0	0	1		0		0	0	1020	320	57	298	60	45	76	0	154	0	215	0	2	0	0	0	0	5	0	0	0	3.3	5.7
2461	5	6	7.3	4	0	1	7	4	1	1	0	1	0	1	0	0	0	0	0	0	1		0		0	0	420	0	8	212	114	60	65	0	30	0	50	0	0	0	0	0	0	8	0	0	0	6	7.3
2462	5	7.3	9	6	0	1	4	4	2	1	2	2	1	2	0	1	0	0	0	0	1		0		0	0	535	0	5	686	297	90	65	265	197.2	210	160	0	72	0	0	0	0	10	0	0	0	5.3	8
2463	4.7	6.7	8.7	5	0	3	4	5	0	0	3	0	1	2	1	1	0	0	0	0	1		0		0	0	1160	0	462	483	480	0	0	525	0	210	372	180	2	0	0	0	0	10	0	0	0	3	3.7
2464	5.3	7.7	10.7	4	0	3	8	2	2	1	0	1	2	5	2	0	0	1	0	1	1		0		0	0	825	0	262	309	32	89	40	0	50	430	358	77	0	0	10	0	70	5	0	0	0	4.7	6.3
2465	4.3	7	12	10	0	1	8	9	0	3	0	3	0	0	0	0	0	4	1	2	0		0		0	0	1661	0	5	281	454	0	177	0	78	0	0	0	0	0	179	8	236	0	0	0	0	4	5.7
2466	4.3	7	8.3	7	0	1	4	3	0	5	2	0	0	2	1	1	0	0	0	0	1		0		0	0	1590	0	5	162	108	0	188.2	540	0	0	270	54	1	0	0	0	0	5	0	0	0	4.3	7.3
2467	3.3	5	5.7	4	1	0	4	2	0	1	0	2	0	0	0	0	0	0	1	0	0		0		0	0	625	280	0	366	43	0	130	0	45.8	0	0	0	0	0	0	7	0	0	0	0	0	3.7	4.7
2468	5	9.3	13.7	8	0	2	10	4	2	2	1	2	0	3	1	0	0	6	2	1	0		0		0	0	1200	0	308	744	265	60	58	24	147	0	120	20	0	0	325.4	8	210	0	0	0	0	3.7	5.3
2469	4.7	6.3	8.3	4	0	2	6	6	1	0	0	0	0	3	0	0	1	0	0	0	1		0		0	0	1080	0	62	1047	499	100	0	0	0	0	720	0	0	316	0	0	0	5	0	0	0	2.7	4
2470	4.3	8.3	11.3	4	0	4	6	5	1	1	0	1	0	3	0	1	0	0	3	0	3		0		0	0	605	0	337	255	210	35	38	0	350	0	182	0	2	0	0	40	0	79	0	0	0	4	6
2471	5	7.7	10	4	2	3	6	5	1	1	0	1	0	1	0	1	0	0	2	1	1		0		0	0	810	520	118	267	220	10	76	0	36	0	108	0	2	0	0	38.5	480	20	0	0	0	3	3.7
2472	4.3	7	9.3	5	1	2	7	5	1	2	0	1	1	1	0	1	0	0	0	0	1		0		0	0	1135	160	45	280	114	45	85	0	150	210	90	0	2	0	0	0	0	5	0	0	0	4.3	6
2473	4.7	9	14	5	0	5	6	7	0	3	2	2	1	2	0	1	0	1	1	3	1		0		0	0	680	0	494	638	423	0	179	280	150	250	40	0	2	0	5	40	667	10	0	0	0	5	10
2474	4.7	6	7.3	6	0	2	5	2	2	1	0	0	2	1	0	0	0	0	0	0	1		0		0	0	745	0	105	148	25	55	65	0	0	420	55	0	0	0	0	0	0	5	0	0	0	3.7	7.3
2475	5.7	9.7	11	6	0	2	5	8	1	1	0	0	2	1	0	1	0	0	0	2	1		0		0	0	1040	0	50	250	336	90	30	0	0	420	50	0	2	0	0	0	153	10	0	0	0	3	4
2476	5	8	9.3	3	0	3	5	4	2	1	0	1	0	1	1	0	0	0	1	0	2		0		0	0	290	0	225	419	197	60	65	0	95	0	256	100	0	0	0	40	0	125	0	0	0	3	4
2477	5	6.7	9.3	5	1	1	7	6	2	0	0	0	1	0	0	1	0	0	1	0	1		0		0	0	1100	41	10	516	255	109	0	0	0	210	0	0	1	0	0	5	0	10	0	0	0	2.3	3.3
2478	5	8	10.7	8	0	2	6	2	1	3	1	1	1	2	0	1	0	0	0	1	1		0		0	0	1590	0	28	547	60	55	193	200	50	210	140	0	2	0	0	0	90	10	0	0	0	4	5.3
2479	5	8.7	11.3	5	2	3	8	4	1	0	0	0	1	3	1	3	0	1	1	2	1		0		0	0	730	370	280	535	240	30	0	0	0	210	220	50	20	0	10	10	280	5	0	0	0	4.7	6
2480	5	8.3	10	9	0	3	10	4	0	0	0	0	0	2	0	3	0	0	3	0	1		0		0	0	1336	0	67	570	92	0	0	0	0	0	150	0	54.5	0	0	21.9	0	10	0	0	0	4	5.7
2481	4	7	8.3	4	0	0	5	6	0	1	2	3	0	3	0	0	0	0	0	0	0		0		0	0	880	0	0	896	850	0	260	600	297	0	475	0	0	0	0	0	0	0	0	0	0	3.3	5
2482	5	7.7	8.7	2	0	2	6	8	1	1	1	1	2	1	0	0	0	0	0	0	3		0		0	0	380	0	79	398	457	20	50	200	225	460	70	0	0	0	0	0	0	101	0	0	0	4.3	5.3
2483	5.7	7.7	9.7	5	0	0	7	6	2	2	3	1	2	0	0	0	0	0	0	3	1		0		0	0	930	0	0	469	387	70	69	730	75	410	0	0	0	0	0	0	762	29	0	0	0	3	3.7
2484	3.7	5	6	5	1	0	4	3	1	0	0	2	1	1	0	0	0	0	0	0	0		0		0	0	1410	240	0	372	487	45	0	0	275	250	300	0	0	0	0	0	0	0	0	0	0	2.7	2.7
2485	6.3	8.3	13	3	1	2	9	5	2	0	0	3	1	1	0	2	0	0	0	1	0		0		0	0	640	100	240	1239	260	105	0	0	195	210	30	0	100	0	0	0	375	0	0	0	0	5	7
2486	6.3	10	13.3	7	1	1	7	3	3	1	4	3	1	1	1	1	1	0	2	0	0		0		0	0	1230	100	10	600	200	170	30	280	270	200	70	100	10	20	0	60	0	0	0	0	0	2.7	4.7
2487	4.3	5.3	7.3	6	0	2	5	6	0	0	2	0	0	3	0	0	0	0	0	0	0		0		0	0	700	0	110	320	234	0	0	125	0	0	110	0	0	0	0	0	0	0	0	0	0	3.7	5
2488	3.7	4.7	5.7	3	1	1	4	5	0	0	0	0	0	1	0	0	0	0	0	0	0		0		0	0	850	100	250	620	780	0	0	0	0	0	60	0	0	0	0	0	0	0	0	0	0	3	4.3
2489	5.7	7.7	10	9	1	1	4	5	1	1	0	1	1	0	0	1	0	1	0	1	0		0		0	0	1640	10	70	430	270	55	130	0	80	250	0	0	3	0	409	0	71	0	0	0	0	4	5.3
2490	3.7	5.3	6.3	0	0	1	8	4	1	0	0	2	1	3	0	0	0	0	2	0	0		0		0	0	0	0	5	1367	190	100	0	0	175	250	262	0	0	0	0	215.6	0	0	0	0	0	3.3	4.7
2491	3.3	4.7	5	7	0	1	2	3	1	0	0	0	0	0	0	0	0	0	0	0	0		0		0	0	1225	0	50	170	152	50	0	0	0	0	0	0	0	0	0	0	0	0	0	0	0	1.3	1.7
2492	5	6	7.7	4	0	1	9	2	2	0	0	1	1	2	0	0	0	0	0	0	0		0		0	0	535	0	45	1245	175	80	0	0	100	210	160	0	0	0	0	0	0	0	0	0	0	3.7	4.3
2493	3	4	4	3	0	0	1	2	1	1	0	0	0	1	0	0	0	0	0	0	0		0		0	0	620	0	0	4	42	50	40	0	0	0	80	0	0	0	0	0	0	0	0	0	0	2	2.3
2494	4	6	6.7	2	0	2	6	2	2	2	0	2	0	3	0	0	0	0	0	0	0		0		0	0	440	0	530	1085	132	160	43	0	375	0	435	0	0	0	0	0	0	0	0	0	0	4.3	7.3
2495	4.7	6	6.7	4	1	0	4	2	1	2	0	0	1	0	0	1	0	0	0	0	0		0		0	0	720	50	0	282	180	30	70	0	0	300	0	0	3	0	0	0	0	0	0	0	0	3.7	5
2496	5.3	7.3	8	5	1	2	4	1	1	1	0	1	1	3	0	2	0	0	0	0	0		0		0	0	1380	225	300	364	15	45	30	0	225	250	130	0	110	0	0	0	0	0	0	0	0	3.3	5.7
2497	5.3	7	9.7	8	0	0	7	5	1	1	3	1	1	1	0	0	0	0	0	1	0		0		0	0	1460	0	0	1020	144	57	65	690	100	250	80	0	0	0	0	0	375	0	0	0	0	3.7	4.3
2498	3	4.7	6	8	0	0	3	5	0	0	0	1	0	0	0	0	0	0	0	0	0		0		0	0	2260	0	0	380	620	0	0	0	100	0	0	0	0	0	0	0	0	0	0	0	0	4.5	6.5
2499	3	5.7	6	5	1	1	3	7	0	1	0	0	0	0	0	2	0	0	0	0	0		0		0	0	1280	200	80	270	500	0	100	0	0	0	0	0	150	0	0	0	0	0	0	0	0	2.3	4.3
2500	4.3	7	8.7	2	0	1	6	5	3	0	3	2	0	2	0	1	0	0	0	1	0		0		0	0	440	0	65	705	493	245	0	985	560	0	230	0	9	0	0	0	140	0	0	0	0	5	6.3
2501	5	6.7	8	6	1	0	4	4	2	0	2	0	1	2	0	0	0	0	0	0	0		0		0	0	1215	112	0	345	375	157	0	575	0	250	200	0	0	0	0	0	0	0	0	0	0	2.7	3
2502	4	5.3	7	4	0	1	6	4	0	2	0	0	0	1	1	0	0	0	0	0	0		0		0	0	1180	0	210	880	131	0	203.7	0	0	0	60	50	0	0	0	0	0	0	0	0	0	5.3	7.3
2503	3.3	5.7	6.7	10	0	0	3	6	0	1	0	0	1	0	0	0	0	0	0	0	0		0		0	0	2720	0	0	230	460	0	80	0	0	280	0	0	0	0	0	0	0	0	0	0	0	1.7	2
2504	4.3	6	6.7	3	2	0	4	2	0	2	0	2	1	0	0	2	0	0	0	0	0		0		0	0	720	130	0	250	220	0	180	0	270	250	0	0	13	0	0	0	0	0	0	0	0	3.7	5.3
2505	4	5.7	6.7	4	2	0	3	4	1	0	0	2	0	0	0	1	0	0	0	0	0		0		0	0	630	220	0	360	362	100	0	0	300	0	0	0	84	0	0	0	0	0	0	0	0	4	5.3
2506	4.7	7.3	11.3	7	0	2	9	7	1	4	1	2	0	2	0	0	0	0	0	0	0		0		0	0	840	0	90	610	230	30	160	60	190	0	290	0	0	0	0	0	0	0	0	0	0	3.3	5
2507	4.7	8	10.7	8	1	1	8	7	1	3	0	1	1	1	0	0	0	0	0	0	1		0		0	0	1090	100	80	380	290	50	163	0	120	50	30	0	0	0	0	0	0	10	0	0	0	3.7	5
2508	5	6.7	9	3	1	2	8	6	1	1	0	1	0	2	0	0	0	0	2	0	1		0		0	0	250	100	202	443	211	50	65	0	50	0	80	0	0	0	0	66	0	10	0	0	0	3	5
2509	3.7	5.3	6.3	2	2	1	5	6	4	1	1	0	0	1	0	0	0	0	0	0	0		0		0	0	220	275	102	457	401	187	184	180	0	0	100	0	0	0	0	0	0	0	0	0	0	3.3	4.7
2510	5.3	7.7	10.7	4	1	2	7	6	1	1	2	1	1	2	0	0	0	0	0	0	1		0		0	0	344	110	152	443	231	50	65	315	80	210	504	0	0	0	0	0	0	10	0	0	0	3.7	4.7
2511	3.3	4	4.3	4	1	0	2	1	0	0	0	0	0	0	0	0	0	0	0	0	0		0		0	0	850	100	0	100	30	0	0	0	0	0	0	0	0	0	0	0	0	0	0	0	0	3.5	6
2512	4.7	8	10.7	5	1	1	5	7	1	5	0	2	1	0	0	0	0	0	0	2	0		0		0	0	750	100	102	488	501	50	395.4	0	200	250	0	0	0	0	0	0	495	0	0	0	0	3.7	4.3
2513	5.7	9	11.7	3	1	1	8	10	2	2	2	2	0	2	0	1	0	1	0	0	1		0		0	0	300	75	75	816	422	75	19	175	218	0	150	0	9	0	3	0	0	7.5	0	0	0	5	8.3
2514	4	5.3	7.3	5	1	1	6	3	1	1	0	0	1	1	0	0	0	0	0	0	0		0		0	0	405	100	80	420	100	60	50	0	0	150	30	0	0	0	0	0	0	0	0	0	0	3	3.7
2515	4	6.3	8.7	5	1	1	6	6	0	1	0	1	1	1	0	0	0	0	0	1	1		0		0	0	670	50	51	282	298	0	65	0	80	210	100	0	0	0	0	0	209	10	0	0	0	3.3	4.7
2516	6	7	8.7	2	1	1	6	8	2	0	2	0	1	0	0	1	0	0	0	0	1		0		0	0	840	75	100	734	373	140	0	430	0	250	0	0	30	0	0	0	0	5	0	0	0	3.7	4.7
2517	4.3	5	7.3	9	0	1	6	5	3	0	0	0	0	0	0	0	0	0	0	0	0		0		0	0	1435	0	50	400	182	160	0	0	0	0	0	0	0	0	0	0	0	0	0	0	0	3	4.3
2518	3.7	6.7	8.3	9	1	1	5	3	0	0	0	2	0	1	0	0	0	0	0	0	0		0		0	0	1430	150	80	610	110	0	0	0	90	0	90	0	0	0	0	0	0	0	0	0	0	3	2.7
2519	4	5.7	7	2	1	1	5	6	1	1	0	1	1	1	0	1	0	0	0	0	1		0		0	0	220	170	102	518	451	50	65	0	140	200	200	0	80	0	0	0	0	10	0	0	0	2.3	3.7
2520	5	8	9.3	6	2	1	6	4	1	1	1	3	0	2	0	1	0	0	0	0	0		0		0	0	505	220	102	487	151	50	65	100	260	0	204	0	1	0	0	0	0	0	0	0	0	3.7	4.7
2521	4.7	7.3	9.3	4	1	1	7	7	1	1	0	1	1	2	0	1	0	0	0	1	0		0		0	0	700	100	80	470	352	50	60	0	100	250	130	0	20	0	0	0	30	0	0	0	0	4.7	5.7
2522	4	6.7	7.3	3	1	2	6	4	1	1	0	1	0	2	0	0	0	0	0	0	0		0		0	0	520	100	120	450	202	20	100	0	70	0	270	0	0	0	0	0	0	0	0	0	0	4.3	5
2523	6.3	10.7	15.3	8	0	3	9	6	1	1	3	2	1	2	3	1	0	1	3	0	1		0		0	0	830	0	270	680	242	30	100	140	220	250	40	160	10	0	60	55	0	10	0	0	0	5	8.7
2524	3.3	6.3	8.3	3	2	1	3	3	0	2	0	2	1	1	0	0	0	3	1	0	1		0		0	0	250	275	75	176	117.5	0	151	0	230	400	100	0	0	0	29	108.5	0	7.5	0	0	0	4.3	5.7
2525	5	8	10	4	1	1	10	4	5	2	0	2	1	2	0	1	0	0	0	0	0		0		0	0	780	50	70	930	130	345	165	0	220	250	250	0	10	0	0	0	0	0	0	0	0	2	2.7
2526	5.3	8.3	9.7	7	2	1	5	6	2	2	0	1	1	1	0	0	0	1	0	0	0		0		0	0	913	190	102	293	255	150	73.6	0	80	250	100	0	0	0	3	0	0	0	0	0	0	4	5
2527	3.3	4.7	6	6	0	1	3	6	0	0	0	0	0	0	0	0	0	1	0	0	0		0		0	0	1250	0	150	325	460	0	0	0	0	0	0	0	0	0	15	0	0	0	0	0	0	4	4.7
2528	4.3	6.3	7.3	5	0	1	4	3	1	0	2	1	0	0	0	0	0	0	1	0	0		0		0	0	1400	0	102	570	90	50	0	315	50	0	0	0	0	0	0	30	0	0	0	0	0	5.3	6.7
2529	5.3	9.3	11.3	7	0	2	7	5	1	1	0	2	1	1	0	2	0	1	1	1	0		0		0	0	1010	0	250	1081	610	50	65	0	220	250	400	0	122	0	10	30	80	0	0	0	0	5	7.7
2530	4.7	7	8.7	6	0	2	5	5	0	1	0	1	1	2	0	0	0	0	0	0	0		0		0	0	1170	0	282	549	306	0	25	0	80	250	440	0	0	0	0	0	0	0	0	0	0	5.7	10
2531	4	6.3	7.3	5	1	1	4	5	0	0	0	2	0	1	0	1	0	0	0	0	0		0		0	0	850	200	150	575	288	0	0	0	130	0	100	0	200	0	0	0	0	0	0	0	0	5.3	7
2532	3.7	6	6.3	6	0	1	2	2	0	1	0	1	1	2	0	0	0	1	0	0	0		0		0	0	1500	0	102	212	80	0	65	0	150	250	440	0	0	0	10	0	0	0	0	0	0	3.7	7.7
2533	6.3	9	13.7	9	0	2	11	6	3	1	3	1	2	1	0	0	0	0	0	0	0		0		0	0	1180	0	150	855	260	100	65	341	80	350	30	0	0	0	0	0	0	0	0	0	0	5	8.7
2534	4	6.7	8.3	7	1	1	6	3	2	1	1	3	0	0	0	0	0	0	0	1	0		0		0	0	1030	168	102	869	210	110	65	180	430	0	0	0	0	0	0	0	71	0	0	0	0	3.7	5.7
2535	4.7	9	10	8	3	3	4	3	1	1	0	2	0	3	0	2	0	0	0	1	0		0		0	0	1220	410	202	343	110	50	65	0	130	0	256	0	14	0	0	0	71	0	0	0	0	4.3	6.3
2536	4	5.3	6.7	5	0	0	5	2	1	0	0	5	0	1	0	0	0	1	0	0	0		0		0	0	1070	0	0	725	120	50	0	0	360	0	150	0	0	0	3	0	0	0	0	0	0	3.3	5.7
2537	4	6	7	7	0	1	5	4	1	0	0	2	0	0	0	0	0	0	0	0	1		0		0	0	965	0	102	766	210	50	0	0	280	0	0	0	0	0	0	0	0	250	0	0	0	3.7	5
2538	3.3	6	8	6	1	0	6	4	0	1	2	2	0	0	0	0	0	0	0	1	0		0		0	0	920	100	0	460	214	0	100	70	230	0	0	0	0	0	0	0	120	0	0	0	0	2.7	3.3
2539	4	7.7	10	9	1	2	5	6	1	2	0	1	0	1	0	1	0	0	0	0	0		0		0	0	1220	280	152	243	360	50	130	0	80	0	480	0	50	0	0	0	0	0	0	0	0	3.3	5.7
2540	4.7	7	8.3	7	0	1	3	4	2	0	2	2	0	0	0	1	0	0	0	1	0		0		0	0	1450	0	102	325	220	150	0	440	380	0	0	0	2	0	0	0	212	0	0	0	0	3.3	6
2541	5.3	8	12.3	6	1	1	11	5	1	3	0	3	0	5	0	1	0	0	0	0	0		0		0	0	963	200	102	1482	455	50	155.8	0	580	0	700	0	50	0	0	0	0	0	0	0	0	4.7	7
2542	6	9	11.3	8	1	2	7	5	2	1	0	1	1	1	1	0	0	2	0	2	1		0		0	0	1130	320	152	593	250	150	65	0	80	250	50	33	0	0	24.3	0	297	10	0	0	0	4.7	6.3
2543	5.7	7.7	10	6	0	1	9	4	1	1	3	1	1	2	0	0	0	1	1	0	0		0		0	0	980	0	50	1336	240	50	65	390	120	250	630	0	0	0	6	14	0	0	0	0	0	5.3	7.3
2544	4	6.3	8	7	0	1	4	4	0	1	0	1	1	2	0	0	0	2	0	3	0		0		0	0	890	0	80	160	270	0	80	0	160	170	230	0	0	0	16	0	330	0	0	0	0	3.3	6.7
2545	5	7.3	10	6	1	1	8	5	1	3	0	3	1	0	0	0	0	0	0	2	1		0		0	0	1290	280	102	599	321	50	183	0	270	250	0	0	0	0	0	0	420	10	0	0	0	4.3	5.7
2546	4	6	7.3	8	1	1	5	3	1	1	0	1	0	2	0	0	0	0	0	0	0		0		0	0	1090	100	80	250	170	60	50	0	120	0	135	0	0	0	0	0	0	0	0	0	0	4.7	6.7
2547	4.3	6	7.7	6	0	1	7	6	1	1	0	1	0	1	0	0	0	0	0	0	0		0		0	0	910	0	102	997	376	50	65	0	160	0	480	0	0	0	0	0	0	0	0	0	0	4.3	7
2548	4.7	6	6.3	5	0	0	3	5	2	1	0	0	1	1	0	1	0	0	0	1	0		0		0	0	1360	0	0	620	430	210	100	0	0	250	70	0	32	0	0	0	200	0	0	0	0	2.7	4
2549	4.7	5.7	8.3	8	1	2	8	3	1	0	0	0	1	0	0	0	0	1	1	0	0		0		0	0	1430	120	200	932	110	50	0	0	0	200	0	0	0	0	195	50	0	0	0	0	0	3.7	5.7
2550	6.3	10	13	10	0	2	9	6	1	1	1	1	2	2	1	0	0	1	0	0	0		0		0	0	1872	0	152	905	464	50	65	180	80	460	120	120	0	0	5	0	0	0	0	0	0	4.7	7.7
2551	5	7.3	9.3	6	0	1	7	2	1	1	0	3	0	1	0	1	0	1	0	1	0		0		0	0	1000	0	150	855	70	100	65	0	570	0	300	0	50	0	10	0	71	0	0	0	0	4.7	6.7
2552	5	7.3	10.7	6	0	1	9	5	1	1	0	3	1	3	0	0	0	0	0	1	0		0		0	0	837	0	100	1137	268	55	65	0	300	250	235	0	0	0	0	0	75	0	0	0	0	3.3	4.3
2553	5.7	7.7	14	5	1	2	13	8	2	1	4	2	0	2	0	0	0	0	0	0	0		0		0	0	730	100	130	961.6	540	130	100	310	290	0	170	0	0	0	0	0	0	0	0	0	0	4	6
2554	3.7	6	6.3	5	1	1	4	1	2	1	0	1	0	1	0	2	0	1	0	0	0		0		0	0	1380	250	100	498	50	120	65	0	10	0	30	0	101	0	81	0	0	0	0	0	0	4.3	7
2555	6	9.7	14	4	3	2	8	9	6	1	4	1	2	0	1	1	0	0	0	0	1		0		0	0	444	230	190	567.6	222	150	30	260	80	350	0	55	6	0	0	0	0	6	0	0	0	4.7	8.7
2556	2	3	3.3	2	1	1	0	2	0	1	0	1	1	0	0	0	0	0	0	0	0		0		0	0	620	320	90	0	92	0	260	0	75	210	0	0	0	0	0	0	0	0	0	0	0	2.7	3.3
2557	6.3	8.3	14	4	1	2	9	7	3	3	4	2	1	3	0	1	0	0	0	0	1		0		0	0	1060	120	60	851	347	64	240	370	184	250	270	0	12	0	0	0	0	12	0	0	0	3.3	5
2558	5	5.7	7.7	3	0	1	7	6	2	0	0	0	1	0	0	0	0	0	0	0	0		0		0	0	940	0	150	670	500	50	0	0	0	250	0	0	0	0	0	0	0	0	0	0	0	3	4.7
2559	2.7	3.7	4.3	5	1	1	2	2	0	1	0	1	0	0	0	0	0	0	0	0	0		0		0	0	1250	100	80	200	70	0	100	0	120	0	0	0	0	0	0	0	0	0	0	0	0	4.3	6
2560	3.3	5.3	5.7	4	1	1	3	0	1	1	0	0	0	1	0	1	0	1	0	1	0		0		0	0	1000	240	90	370	0	60	30	0	0	0	50	0	30	0	10	0	480	0	0	0	0	3	4
2561	5	8	9.3	7	0	1	6	4	3	1	0	4	0	1	0	1	0	0	0	0	0		0		0	0	748	0	9	212	121	134	65	0	299	0	50	0	9	0	0	0	0	0	0	0	0	4.3	6.3
2562	3	4.3	4.7	2	0	0	3	3	0	1	0	1	0	1	0	1	0	0	0	0	0		0		0	0	440	0	0	310	330	0	65	0	50	0	120	0	20	0	0	0	0	0	0	0	0	4.3	5.3
2563	4.7	4.3	7	4	0	0	7	2	3	1	0	0	0	1	0	2	0	0	0	0	0		0		0	0	849	0	0	680	140	150	65	0	0	0	70	0	21	0	0	0	0	0	0	0	0	3	4
2564	3.7	4.7	5.7	5	2	1	4	4	1	1	0	0	0	0	0	0	0	0	0	0	0		0		0	0	1420	380	80	510	172	70	30	0	0	0	0	0	0	0	0	0	0	0	0	0	0	3	4.3
2565	5.3	6	7.7	5	0	1	7	4	3	1	0	2	0	0	0	0	0	0	0	0	0		0		0	0	870	0	85	739	270	119	30	0	200	0	0	0	0	0	0	0	0	0	0	0	0	3.3	4
2566	5	7	8.7	5	3	2	6	7	4	2	0	1	1	0	0	0	0	1	0	0	0		0		0	0	1260	660	380	450	317	205	165	0	50	70	0	0	0	0	5	0	0	0	0	0	0	5.3	8.7
2567	4	6.7	10.3	5	0	0	8	2	2	1	7	3	2	1	0	0	0	0	0	0	0		0		0	0	1030	0	0	810	170	80	70	385	460	550	170	0	0	0	0	0	0	0	0	0	0	3.5	4.5
2568	2.7	6.7	7.7	4	1	0	2	3	0	2	2	2	0	2	0	0	0	0	0	2	0		0		0	0	1230	100	0	150	130	0	120	60	210	0	90	0	0	0	0	0	200	0	0	0	0	3	3.7
2569	5.7	10	13.7	3	2	2	8	7	2	1	4	3	0	2	0	1	0	0	2	1	0		0		0	0	295	380	30	223	197	50	65	680	100	0	36	0	5	0	0	20	120	0	0	0	0	4.7	6
2570	3.3	6	6.7	8	1	1	1	2	1	2	0	1	1	0	0	0	0	0	0	1	0		0		0	0	2460	60	90	30	62	90	95	0	80	250	0	0	0	0	0	0	68	0	0	0	0	3.7	6.3
2571	5.7	7.3	11.7	4	0	0	11	5	2	5	0	1	1	1	0	1	0	0	0	0	0		0		0	0	396	0	0	1006	380	35	393	0	120	250	120	0	100	0	0	0	0	0	0	0	0	4.7	6
2572	5	9.3	10.3	9	0	0	2	4	4	4	0	4	2	3	0	0	0	0	1	0	0		0		0	0	1000	0	0	70	214	265	135	0	320	530	200	0	0	0	0	30	0	0	0	0	0	4.7	6
2573	6.3	8.3	11.3	5	1	2	7	4	2	1	2	1	1	2	0	1	0	1	1	0	0		0		0	0	700	80	170	295	168	85	20	550	300	250	70	0	100	0	10	40	0	0	0	0	0	5.7	8.3
2574	5.7	6.3	9.7	5	0	1	8	9	1	2	0	1	1	0	0	0	0	0	0	0	0		0		0	0	810	0	90	703	665	55	135	0	70	200	0	0	0	0	0	0	0	0	0	0	0	4.3	6.3
2575	3.3	5	5.7	7	0	0	3	1	1	0	0	1	1	1	0	0	0	0	0	0	0		0		0	0	1465	0	0	642	50	50	0	0	120	250	480	0	0	0	0	0	0	0	0	0	0	5.7	9.7
2576	3.7	7	7.7	4	1	0	3	4	0	0	3	1	0	3	0	0	0	0	0	0	0		0		0	0	860	100	0	300	280	0	0	300	140	0	290	0	0	0	0	0	0	0	0	0	0	3.3	5.3
2577	5	6.3	8.7	8	0	1	6	4	3	1	0	3	0	0	0	0	0	0	0	1	1		0		0	0	1910	0	102	693	141	120	65	0	620	0	0	0	0	0	0	0	30	10	0	0	0	3.7	5.7
2578	5	7.3	10.3	8	2	1	7	4	2	2	2	2	0	0	0	0	0	0	0	0	0		0		0	0	1515	505	102	913	227	84	130	315	240	0	0	0	0	0	0	0	0	0	0	0	0	4.7	9
2579	4.7	5.7	9.7	5	0	1	9	5	1	1	1	2	0	1	0	0	0	0	0	0	1		0		0	0	750	0	102	1749	520	50	65	130	230	0	400	0	0	0	0	0	0	10	0	0	0	4.7	6.3
2580	5	7	9.3	7	0	1	6	5	1	1	1	2	1	0	0	0	0	0	0	1	0		0		0	0	940	0	102	1178	840	50	65	325	450	210	0	0	0	0	0	0	83	0	0	0	0	3.7	6.7
2581	4	5.3	6	4	1	1	1	1	0	1	0	0	1	0	0	0	0	1	1	0	0		0		0	0	1020	240	102	68	50	0	65	0	0	250	0	0	0	0	6	24	0	0	0	0	0	3.7	6.7
2582	4.7	8.7	11.7	5	2	1	7	7	1	1	2	2	1	1	0	1	0	0	0	0	1		0		0	0	630	360	102	713	501	50	65	315	120	250	349	0	1	0	0	0	0	10	0	0	0	5	7.3
2583	3.7	5.3	5.3	5	0	1	2	2	1	2	0	0	0	2	0	0	0	0	0	0	0		0		0	0	1440	0	102	218	101	50	195	0	0	0	400	0	0	0	0	0	0	0	0	0	0	3.7	5.7
2584	4	4.7	5.3	7	0	0	4	4	0	1	0	0	2	1	0	0	0	0	0	0	0		0		0	0	1030	0	0	275	230	0	65	0	0	450	165	0	0	0	0	0	0	0	0	0	0	3.7	4.7
2585	6	8	11	7	0	1	8	3	2	1	2	3	2	0	0	0	0	1	0	1	1		0		0	0	1290	0	102	1289	171	160	65	320	480	460	0	0	0	0	10	0	83	10	0	0	0	3.7	5.3
2586	5	6.7	8.3	8	0	0	5	3	2	1	1	0	1	0	0	1	0	1	1	0	0		0		0	0	1090	0	0	520	170	170	65	195	0	250	0	0	30	0	6	24	0	0	0	0	0	3.7	7
2587	4	5.3	6	3	0	1	7	2	0	1	0	1	1	0	0	0	0	0	0	0	0		0		0	0	640	0	102	1116	355	0	325	0	150	250	0	0	0	0	0	0	0	0	0	0	0	4	5.7
2588	5	9.3	12.7	8	2	2	5	7	1	2	5	2	0	0	3	1	0	0	1	1	0		0		0	0	1350	520	122	425	441	50	260	535	75	0	0	90	50	0	0	11	212	0	0	0	0	5	8.3
2589	4.7	8	8.7	7	0	1	3	2	2	1	0	0	1	2	0	1	0	1	0	2	0		0		0	0	1980	0	300	640	345	130	65	0	0	250	200	0	80	0	2.4	0	426	0	0	0	0	4.7	7.7
2590	4.3	7	9.7	7	0	3	4	4	1	1	3	2	0	2	0	0	0	0	0	0	2		0		0	0	1250	0	302	545	440	100	65	780	130	0	330	0	0	0	0	0	0	20	0	0	0	4.7	6.7
2591	4.3	6.3	8.7	6	0	1	8	2	0	2	0	1	0	2	0	1	0	0	0	0	0		0		0	0	1780	0	225	2401	350	0	103	0	480	0	680	0	2	0	0	0	0	0	0	0	0	3	5
2592	3	5.7	7.3	8	0	1	3	4	0	0	0	0	0	0	1	1	0	0	0	2	1		0		0	0	667	0	50	125	330	0	0	0	0	0	0	10	10	0	0	0	110	100	0	0	0	4.3	8
2593	4.3	8.3	10	5	1	0	8	6	1	1	0	1	1	3	0	1	0	1	0	1	0		0		0	0	1000	240	0	1481	371	30	25.8	0	300	250	600	0	50	0	5	0	211	0	0	0	0	3	5
2594	4	6.3	7.3	2	0	0	6	2	0	1	3	2	0	1	0	0	0	0	0	0	1		0		0	0	283	0	0	1065	335	0	65	485	240	0	120	0	0	0	0	0	0	25	0	0	0	3.3	5.3
2595	6	7.7	10.7	5	2	1	9	4	1	2	0	3	1	3	0	0	0	0	0	1	0		0		0	0	1440	115	200	448	247	57	160	0	186	300	172.6	0	0	0	0	0	212	0	0	0	0	3.7	5
2596	5	6	6.7	4	4	1	6	4	2	0	0	0	0	2	0	0	0	0	0	0	0		0		0	0	720	485	300	1127.5	301	87	0	0	0	0	225	0	0	0	0	0	0	0	0	0	0	3	5
2597	3.3	3.7	4.3	5	1	1	4	2	0	0	0	0	0	0	0	0	0	0	0	0	0		0		0	0	1140	150	100	464	200	0	0	0	0	0	0	0	0	0	0	0	0	0	0	0	0	3.3	4.7
2598	5	9	11.7	6	3	1	5	4	0	5	3	2	4	1	1	0	0	0	0	0	0		0		0	0	560	180	80	300	310	0	310	200	190	550	150	80	0	0	0	0	0	0	0	0	0	5	8.7
2599	3.3	5	5.3	7	0	0	3	1	0	0	2	0	1	0	0	0	0	0	1	0	0		0		0	0	835	0	0	180	30	0	0	50	0	170	0	0	0	0	0	9	0	0	0	0	0	4	5.3
2600	3.7	6	6.7	2	1	0	3	4	3	1	1	1	1	0	0	0	0	0	0	2	0		0		0	0	390	150	0	325	502	110	65	120	240	210	0	0	0	0	0	0	612	0	0	0	0	4	5.7
2601	4	7.7	9.7	8	1	1	7	10	1	2	0	1	1	1	0	1	0	0	0	1	0		0		0	0	1250	320	80	670	760	50	130	0	120	100	30	0	20	0	0	0	120	0	0	0	0	5.3	9.7
2602	4.3	6.3	8	2	2	0	4	3	1	1	0	4	1	0	0	0	0	1	0	0	0		0		0	0	250	102	0	140	60	30	10	0	210	50	0	0	0	0	3	0	0	0	0	0	0	5	7.3
2603	4.3	6.3	8.3	4	3	0	4	3	0	1	0	0	1	1	0	0	0	2	1	0	1		0		0	0	495	600	0	625	110	0	65	0	0	210	150	0	0	0	55	25	0	25	0	0	0	2.7	3.7
2604	5.7	8.3	9.3	3	2	1	5	6	0	3	0	1	1	0	0	0	0	0	1	0	1		0		0	0	920	520	200	471	413	0	253.5	0	200	210	0	0	0	0	0	25	0	25	0	0	0	4.3	7.7
2605	3.7	5.7	7	4	2	1	5	3	0	1	0	2	0	1	0	1	0	0	0	0	0		0		0	0	340	390	200	319.5	115	0	65	0	135	0	55	0	60	0	0	0	0	0	0	0	0	3	4
2606	2.7	6.3	7	4	1	0	1	5	1	3	1	1	0	2	0	0	0	0	0	1	0		0		0	0	1270	100	0	80	540	100	105	70	240	0	190	0	0	0	0	0	170	0	0	0	0	4	6
2607	4	5	5.3	2	0	1	4	1	1	0	0	0	0	0	2	1	0	0	0	0	0		0		0	0	480	0	100	354	24	57	0	0	0	0	0	180	1	0	0	0	0	0	0	0	0	4	4
2608	4.7	6.3	8.3	4	0	0	9	6	1	1	1	2	1	2	0	0	0	0	0	0	0		0		0	0	1203	0	0	504.2	265.75	65	65	32	75	250	123	0	0	0	0	0	0	0	0	0	0	3.3	5.7
2609	6	9.3	12	4	0	1	10	4	2	1	1	2	2	4	0	3	0	0	0	0	1		0		0	0	490	0	204	1119	210	107	82	65	360	420	366	0	230	0	0	0	0	10	0	0	0	4.7	5.3
2610	5.7	8.7	11.3	5	1	1	6	7	4	4	2	1	0	1	0	2	0	1	0	1	0		0		0	0	520	240	30	327.35	200.25	93.5	499.8	245	88	0	41.25	0	38	0	10	0	462	0	0	0	0	5.3	7
2611	5.3	6	8.3	4	1	1	8	5	1	0	0	1	2	0	0	0	0	0	0	0	0		0		0	0	490	150	200	775.3	637	57	0	0	80	460	0	0	0	0	0	0	0	0	0	0	0	4.3	7
2612	3.7	4.7	6	4	0	0	4	5	2	0	1	0	0	1	0	0	0	0	0	1	0		0		0	0	310	0	0	225	166	77	0	33	0	0	150	0	0	0	0	0	83	0	0	0	0	3.7	5.7
2613	2.3	6	6.7	6	1	0	3	3	0	2	0	3	0	2	0	0	0	0	0	0	0		0		0	0	1240	100	0	160	230	0	100	0	430	0	200	0	0	0	0	0	0	0	0	0	0	2.7	4.7
2614	6	6.7	9.7	6	1	1	7	2	2	2	1	1	3	0	0	0	0	0	0	0	0		0		0	0	1070	240	150	1141	109	77	165	65	150	445	0	0	0	0	0	0	0	0	0	0	0	4.7	6
2615	4.3	7	8.3	6	1	1	3	8	1	1	0	2	0	0	0	1	0	2	0	0	0		0		0	0	1370	240	100	455	855	57	184	0	230	0	0	0	100	0	49.5	0	0	0	0	0	0	4.3	4
2616	5.7	7.7	9	3	2	3	3	3	3	1	0	1	1	0	0	1	0	0	0	0	1		0		0	0	250	360	334	109	95	157	65	0	80	250	0	0	1	0	0	0	0	10	0	0	0	3.7	4.7
2617	4.7	9.3	11.3	5	3	0	7	3	1	1	3	3	0	2	1	1	0	0	0	0	0		0		0	0	670	473	0	672	270	20	65	195	450	0	375	100	1	0	0	0	0	0	0	0	0	4.3	6
2618	5	6.3	8.3	5	1	0	6	4	3	2	0	0	1	1	0	0	0	0	1	2	0		0		0	0	970	240	0	374	128	171	80.2	0	0	210	75	0	0	0	0	60	450	0	0	0	0	3	4.3
2619	4.7	8.3	12.7	5	1	2	11	8	1	0	3	4	1	2	0	1	0	0	0	0	0		0		0	0	990	300	350	1093	661	65	0	345	770	250	375	0	30	0	0	0	0	0	0	0	0	4.3	7.7
2620	3.7	6.7	8	3	2	2	4	8	0	1	0	1	0	1	1	1	0	0	0	0	1		0		0	0	500	150	130	330	430	0	60	0	70	0	70	50	30	0	0	0	0	30	0	0	0	4.3	6.7
2621	5.3	6.7	8	1	1	1	6	4	1	1	0	2	2	1	1	2	0	0	0	1	0		0		0	0	300	300	225	377	182	50	65	0	90	730	10	200	110	0	0	0	300	0	0	0	0	4	6
2622	4.7	6	9	5	0	1	7	3	1	0	0	5	0	1	0	0	0	0	0	0	0		0		0	0	1080	0	20	510	92	65	0	0	300	0	50	0	0	0	0	0	0	0	0	0	0	4.7	5.7
2623	5	9	11.3	9	0	0	7	8	2	2	1	1	2	0	0	2	0	0	1	0	0		0		0	0	907	0	0	475	297	100	245	250	50	460	0	0	50	0	0	3	0	0	0	0	0	5.3	6.7
2624	3.7	6.7	7.7	6	3	1	2	8	0	0	0	3	0	1	0	0	0	0	0	0	0		0		0	0	1760	510	100	70	482	0	0	0	1035	0	50	0	0	0	0	0	0	0	0	0	0	4.3	6
2625	4.3	5.7	7.3	5	1	2	6	7	1	0	0	0	0	1	0	0	0	0	0	0	1		0		0	0	460	200	50	300	222	45	0	0	0	0	30	0	0	0	0	0	0	30	0	0	0	3.7	6.7
2626	5	7.7	9.3	6	1	1	6	4	3	1	1	2	0	1	0	0	0	0	0	1	0		0		0	0	690	160	30	445	120	145	65	325	230	0	50	0	0	0	0	0	212	0	0	0	0	3.3	7
2627	4.3	5.7	8	6	1	0	8	4	1	1	0	3	0	0	0	0	0	0	0	0	0		0		0	0	1210	100	0	625	142	65	65	0	420	0	0	0	0	0	0	0	0	0	0	0	0	4.3	7
2628	4	7	8.7	5	1	0	8	5	1	0	1	1	0	2	0	2	0	0	0	0	0		0		0	0	1230	100	0	690	185	65	0	30	70	0	120	0	50	0	0	0	0	0	0	0	0	3.7	5
2629	4	6	6.7	5	1	1	4	2	1	1	0	1	0	3	0	0	0	1	0	0	0		0		0	0	980	70	70	280	45	65	65	0	50	0	150	0	0	0	13	0	0	0	0	0	0	4	5.3
2630	5.3	7.7	10.3	8	1	2	5	6	2	1	2	1	1	1	0	1	0	0	0	0	0		0		0	0	1850	50	120	440	147	115	65	730	80	250	30	0	20	0	0	0	0	0	0	0	0	3.3	5
2631	3.7	5.7	7	4	1	1	4	5	0	1	0	1	0	1	0	0	0	0	0	0	0		0		0	0	960	100	30	550	342	0	30	0	225	0	150	0	0	0	0	0	0	0	0	0	0	4	7.3
2632	2.7	5	5.7	3	1	1	3	3	0	0	0	2	0	0	0	0	0	0	0	0	0		0		0	0	27	9	9	27	27	0	0	0	18	0	0	0	0	0	0	0	0	0	0	0	0	4	6.3
2633	5	7	9.7	2	2	1	2	4	2	2	0	2	2	1	0	0	1	0	0	2	0		0		0	0	680	590	50	200	208	115	80	0	230	550	150	0	0	150	0	0	417	0	0	0	0	3	3.3
2634	4.7	8	9.3	3	1	2	6	5	2	1	0	2	0	1	0	1	0	0	0	0	0		0		0	0	470	100	180	480	172	125	65	0	140	0	50	0	20	0	0	0	0	0	0	0	0	3.3	4
2635	5.3	7.7	10.7	4	1	2	7	5	1	0	0	4	1	2	0	0	0	0	0	0	0		0		0	0	780	100	100	680	212	65	0	0	200	250	80	0	0	0	0	0	0	0	0	0	0	4.3	7
2636	6	10.3	14	7	0	2	9	9	4	2	4	3	2	3	0	1	0	0	1	0	0		0		0	0	835	0	70	585	275	240	36	122	270	360	195	0	15	0	0	30	0	0	0	0	0	4	6
2637	6.7	10.3	14	7	0	1	9	5	7	2	2	1	3	3	3	1	0	1	1	1	0		0		0	0	640	0	70	558	182	309	78	145	60	560	200	100	20	0	3	50	100	0	0	0	0	5	8
2638	4.7	6.7	8.3	6	0	1	3	3	1	2	0	2	1	1	0	0	0	0	2	1	0		0		0	0	679	0	30	105	115	65	202	0	200	200	70	0	0	0	0	90	150	0	0	0	0	3.3	3.7
2639	5	7.3	9.3	4	0	1	7	6	1	2	1	1	2	4	1	0	0	0	0	0	0		0		0	0	550	0	100	575	410	70	200	120	40	420	130	100	0	0	0	0	0	0	0	0	0	3.3	4
2640	4.3	7.7	8.7	5	0	1	2	4	3	4	0	2	1	1	0	0	0	0	0	1	0		0		0	0	1180	0	50	204	341	200	323	0	350	30	200	0	0	0	0	0	400	0	0	0	0	2.7	4.3
2641	5.7	8.3	11.7	6	1	1	6	11	1	0	0	0	2	1	1	0	0	0	1	0	1		0		0	0	875	100	50	529	742	70	0	0	0	400	30	50	0	0	0	20	0	20	0	0	0	4.3	6.7
2642	4	5	5.7	4	0	0	4	2	0	3	0	0	2	0	0	0	0	0	0	1	0		0		0	0	545	0	0	255	105	0	185	0	0	350	0	0	0	0	0	0	200	0	0	0	0	3.3	5
2643	4	6.3	7.7	5	0	1	2	7	2	3	0	0	1	1	0	0	0	0	0	0	0		0		0	0	780	0	50	150	436	135	232	0	0	200	30	0	0	0	0	0	0	0	0	0	0	3.3	5
2644	5.7	10	12.7	6	1	2	4	4	5	7	3	0	1	1	0	0	0	0	1	3	0		0		0	0	946	150	250	262	117	485	576	210	0	250	150	0	0	0	0	120	658	0	0	0	0	4.3	5.3
2645	4.7	5.7	6.3	3	0	0	3	3	2	2	0	1	2	1	0	0	0	0	0	0	0		0		0	0	780	0	0	320	420	135	165	0	150	300	30	0	0	0	0	0	0	0	0	0	0	4	5
2646	6.3	7.7	11.3	5	0	0	8	4	2	4	2	1	2	0	0	0	0	0	0	0	0		0		0	0	565	0	0	660	160	75	195	200	50	350	0	0	0	0	0	0	0	0	0	0	0	5.7	7.3
2647	5	8.3	10.7	5	1	1	6	8	2	0	3	0	1	2	0	1	0	0	0	0	0		0		0	0	955	280	50	655	342	135	0	260	0	200	150	0	100	0	0	0	0	0	0	0	0	3.7	6.7
2648	5	8	9.7	7	0	0	7	5	1	2	0	1	1	3	0	0	0	1	2	0	0		0		0	0	1015	0	0	530	215	65	108	0	120	200	280	0	0	0	6	31	0	0	0	0	0	3.7	6.7
2649	5.7	10	15.7	7	0	3	9	13	3	2	3	2	1	2	0	0	0	2	0	0	1		0		0	0	1195	0	110	505	516	195	155	320	250	200	50	0	0	0	30	0	0	10	0	0	0	4.7	7
2650	5	6.7	9	5	0	0	5	3	1	3	1	3	2	0	0	0	0	0	0	0	0		0		0	0	643	0	0	580	193	34	21.5	65	475	212	0	0	0	0	0	0	0	0	0	0	0	5.7	7.7
2651	5.7	8.3	10	4	0	2	4	5	2	1	1	3	2	1	0	0	0	1	0	0	0		0		0	0	475	0	120	255	152	135	40	50	155	300	150	0	0	0	10	0	0	0	0	0	0	3.7	5
2652	4	5.3	8	4	1	0	5	7	2	0	0	2	1	0	0	0	0	0	0	0	0		0		0	0	515	280	0	364	252	115	0	0	180	210	0	0	0	0	0	0	0	0	0	0	0	4	7.3
2653	5.7	8.3	12	3	0	1	7	11	2	3	2	1	1	2	0	1	0	0	1	1	1		0		0	0	490	0	50	490	575	120	380	245	100	250	140	0	20	0	0	10	212	50	0	0	0	4	5.7
2654	5.7	12.3	15.7	6	1	0	6	6	1	4	2	7	1	3	0	0	0	1	0	4	0		0		0	0	495	40	0	195	275	50	138	70	465	150	120	0	0	0	13.5	0	300	0	0	0	0	5	6.3
2655	6.3	9	13.3	7	0	1	3	8	1	1	4	0	2	0	0	0	0	0	0	4	0		0		0	0	638	0	50	90	398	45	100	310	0	410	0	0	0	0	0	0	422	0	0	0	0	4.3	5
2656	5	7	8.7	4	0	0	6	7	1	1	2	0	1	2	0	0	0	0	0	0	0		0		0	0	555	0	0	445	427	65	120	135	0	250	130	0	0	0	0	0	0	0	0	0	0	5	7
2657	3.7	5.3	6.7	4	0	0	4	4	1	0	0	1	0	2	0	0	0	2	0	1	0		0		0	0	620	0	0	248	275	120	0	0	100	0	270	0	0	0	118	0	200	0	0	0	0	3.7	6.3
2658	4.7	6.7	8.3	4	0	0	4	8	1	0	2	0	1	1	0	0	0	1	0	1	0		0		0	0	580	0	0	262	457	50	0	90	0	100	100	0	0	0	64	0	100	0	0	0	0	4.7	6.3
2659	4	6	7	7	0	0	4	6	1	0	0	0	1	2	0	0	0	0	0	0	0		0		0	0	1225	0	0	325	341	65	0	0	0	200	200	0	0	0	0	0	0	0	0	0	0	3.3	5.3
2660	4.3	5	7.3	4	0	0	4	3	1	1	0	5	2	0	0	0	0	0	0	1	0		0		0	0	630	0	0	635	227	200	6	0	555	410	0	0	0	0	0	0	212	0	0	0	0	4.7	7
2661	5	4.7	6	3	0	1	5	1	3	1	0	2	2	1	0	0	0	0	0	0	0		0		0	0	710	0	80	745	36	215	150	0	640	265	50	0	0	0	0	0	0	0	0	0	0	3.3	4.3
2662	5.3	7	8.3	3	0	0	3	4	4	0	0	1	2	1	0	1	0	0	0	0	0		0		0	0	245	0	0	250	109	226	0	0	83	234	75	0	106	0	0	0	0	0	0	0	0	3.7	3.7
2663	5.7	8.7	10.7	6	0	2	5	7	4	1	0	3	3	2	1	1	1	1	0	0	0		0		0	0	1340	0	110	350	307	222	43	0	210	458	180	70	34	20	10	0	0	0	0	0	0	3.7	5.7
2664	3.7	4.7	5.3	4	0	0	3	5	2	2	0	0	1	1	0	0	0	0	0	0	0		0		0	0	465	0	0	201	153	85	73.6	0	0	200	15	0	0	0	0	0	0	0	0	0	0	4	4.3
2665	5.7	8.7	10.7	5	1	0	6	5	1	0	2	0	1	2	2	0	0	1	1	0	1		0		0	0	940	70	0	380	365	65	0	165	0	250	150	113	0	0	30	7	0	10	0	0	0	4	4.7
2666	5	8	12.3	6	1	1	13	11	2	0	0	3	1	2	0	0	0	0	0	0	0		0		0	0	765	200	50	995	822	100	0	0	310	200	165	0	0	0	0	0	0	0	0	0	0	5	8
2667	5	6.7	8.7	5	0	2	3	8	3	0	0	2	1	1	0	0	0	0	0	0	0		0		0	0	630	0	70	245	542	210	0	0	220	200	15	0	0	0	0	0	0	0	0	0	0	3	6
2668	5	8.3	9.7	4	0	1	4	5	2	1	2	2	2	2	0	2	0	0	0	0	1		0		0	0	850	0	50	490	200	135	82	140	190	220	140	0	180	0	0	0	0	20	0	0	0	4	6
2669	5.7	9.7	13	6	1	1	8	10	4	1	4	1	1	2	0	0	0	0	0	2	1		0		0	0	755	70	50	338	309	255	100	225	50	200	40	0	0	0	0	0	470	50	0	0	0	3.7	4.3
2670	6	10	13	7	1	3	7	7	3	1	1	1	1	3	0	1	0	1	0	1	0		0		0	0	880	30	160	179	196	150	100	60	30	200	85	0	6	0	25	0	100	0	0	0	0	5	6.3
2671	5	7	9.3	5	0	0	6	5	2	0	4	1	1	2	0	0	0	0	0	0	0		0		0	0	610	0	0	1033	260	125	0	631.5	112.5	200	106	0	0	0	0	0	0	0	0	0	0	3.3	5.3
2672	5	7.3	8.7	6	0	1	4	4	2	0	2	1	1	3	0	0	0	0	0	0	0		0		0	0	706	0	50	295	195	135	0	165	70	200	185	0	0	0	0	0	0	0	0	0	0	4.7	7
2673	4.3	5.3	6.7	5	1	0	4	1	2	1	0	0	1	1	0	1	0	1	0	0	0		0		0	0	840	200	0	464	30	67	65	0	0	200	30	0	100	0	5	0	0	0	0	0	0	4.7	5.3
2674	6	8.7	12	7	0	2	9	8	2	1	2	1	1	1	0	0	0	0	0	1	0		0		0	0	868	0	200	873	327	135	65	180	150	200	15	0	0	0	0	0	70	0	0	0	0	6	7.7
2675	4	4.7	6.7	3	0	0	6	4	2	1	0	1	1	1	0	0	0	0	0	0	0		0		0	0	605	0	0	784	215	125	130	0	112.5	200	30	0	0	0	0	0	0	0	0	0	0	4	4.3
2676	5.7	10.3	13.3	6	1	1	4	5	3	0	1	3	1	6	1	2	0	1	2	0	0		0		0	0	690	50	50	310	285	185	0	200	270	200	225	65	55	0	6	25	0	0	0	0	0	4.3	4.3
2677	6.3	10.3	13.7	8	0	2	7	7	4	0	3	3	2	4	1	2	0	0	0	1	0		0		0	0	820	0	87.5	904	634.5	172.5	0	537.5	142	450	297.5	15	54	0	0	0	100	0	0	0	0	5.3	8.3
2678	3	4	4.7	4	0	0	1	4	2	0	0	1	1	0	0	0	0	0	0	0	0		0		0	0	730	0	0	50	317	135	0	0	150	200	0	0	0	0	0	0	0	0	0	0	0	3.7	4.7
2679	6.3	10.3	13	4	1	1	4	6	3	2	4	3	3	3	0	0	0	1	1	0	0		0		0	0	400	20	50	92	197	35	7	48	140	280	70	0	0	0	6	2.8	0	0	0	0	0	5.3	8.3
2680	4	7.3	8.3	7	0	1	3	7	2	0	0	1	1	1	0	0	0	0	0	1	2		0		0	0	581	0	50	220	382	135	0	0	120	200	30	0	0	0	0	0	300	170	0	0	0	5	7
2681	3.7	5	6	2	0	0	2	4	3	0	0	1	1	2	0	0	0	0	0	0	0		0		0	0	280	0	0	241	410	235	0	0	150	200	86	0	0	0	0	0	0	0	0	0	0	3	4
2682	4.7	6.7	8.3	5	0	0	7	7	4	1	0	1	1	0	0	1	0	0	0	0	0		0		0	0	1015	0	0	517	273	300	50	0	70	100	0	0	10	0	0	0	0	0	0	0	0	4.3	5.3
2683	6	8	10.3	6	0	1	5	3	2	3	2	1	3	1	0	0	0	2	0	1	0		0		0	0	1139	0	216	716	310.5	160	157.5	680	80	610	55	0	0	0	33	0	212	0	0	0	0	3.7	6.3
2684	5.7	7	11	5	0	1	9	11	2	2	0	0	0	1	0	1	0	0	0	0	0		0		0	0	619	0	50	769	602	150	110	0	0	0	30	0	100	0	0	0	0	0	0	0	0	5	7.7
2685	4.7	8.7	9.3	6	0	0	3	6	2	0	0	3	2	1	0	0	0	0	0	1	0		0		0	0	568	0	0	255	295	115	0	0	350	500	50	0	0	0	0	0	250	0	0	0	0	2	3.3
2686	4	6.3	7.7	7	0	1	3	4	3	1	0	1	0	2	0	0	0	1	0	0	0		0		0	0	945	0	50	174	120	139	50	0	100	0	85	0	0	0	5	0	0	0	0	0	0	3.7	4.7
2687	4	6.3	8	6	0	1	3	4	3	1	0	1	0	2	0	0	0	1	0	0	0		0		0	0	845	0	50	174	120	89	50	0	100	0	85	0	0	0	5	0	0	0	0	0	0	4.3	6
2688	4.7	7	7.3	3	0	0	1	7	2	1	1	0	1	0	0	0	0	0	1	0	0		0		0	0	760	0	0	70	705	75	150	50	0	150	0	0	0	0	0	100	0	0	0	0	0	3	4
2689	5.3	9.3	11.3	5	1	1	5	8	4	1	3	1	1	2	0	1	1	0	0	1	0		0		0	0	685	140	50	435	342	405	30	225	120	250	40	0	20	60	0	0	140	0	0	0	0	4.3	5.3
2690	5	7.7	10.7	4	0	1	6	8	5	2	0	2	1	3	1	0	0	2	0	0	0		0		0	0	455	0	170	653	683	401	73.7	0	205	210	360	5	0	0	16	0	0	0	0	0	0	3.7	4
2691	6.3	9	12	5	0	1	6	7	3	3	4	2	1	1	0	0	0	1	0	0	0		0		0	0	835	0	50	385	247	195	350	170	140	100	30	0	0	0	20	0	0	0	0	0	0	3.7	4.7
2692	4	7.7	9	3	0	0	2	5	1	3	1	2	3	1	0	1	0	1	0	2	0		0		0	0	410	0	0	210	194	60	62	180	200	660	10	0	10	0	10	0	274	0	0	0	0	4	6
2693	5.3	8.3	11.3	7	0	2	6	11	2	1	0	2	1	5	1	0	0	1	0	0	1		0		0	0	1775	0	140	426	805	90	65	0	225	210	255	110	0	0	39	0	0	250	0	0	0	3.7	4.7
2694	4.7	5.7	6	3	0	1	3	3	4	0	0	1	1	1	0	0	0	0	0	1	0		0		0	0	400	0	200	320	132	335	0	0	50	170	100	0	0	0	0	0	200	0	0	0	0	3.7	4
2695	5	8	10.3	6	0	1	4	4	3	2	0	3	1	2	0	3	0	0	0	2	0		0		0	0	830	0	50	107	295	165	180	0	406	210	50	0	36	0	0	0	292	0	0	0	0	3.3	4.3
2696	4.3	6	8	5	0	1	6	8	1	0	2	0	0	1	0	0	1	0	0	0	0		0		0	0	375	0	100	421	280	70	0	79	0	0	30	0	0	55	0	0	0	0	0	0	0	4	5
2697	5	5.7	8	4	0	0	8	2	2	2	0	0	1	2	0	0	0	0	0	2	0		0		0	0	495	0	0	625	80	120	120	0	0	250	180	0	0	0	0	0	170	0	0	0	0	4.7	8
2698	5.3	6.3	8.7	3	0	1	7	3	4	1	2	0	1	3	0	0	0	1	0	0	0		0		0	0	325	0	50	355	90	245	70	165	0	200	180	0	0	0	4	0	0	0	0	0	0	4.3	5
2699	5.7	8.3	12.3	6	1	0	10	7	3	2	1	2	1	2	0	1	0	1	0	0	0		0		0	0	715	150	0	725	265	160	82	70	80	200	80	0	30	0	5	0	0	0	0	0	0	5	11
2700	4.7	8	10.7	7	1	1	5	8	2	3	0	1	2	5	1	0	0	0	0	0	0		0		0	0	1020	50	50	434	388	115	183.3	0	60	550	276	50	0	0	0	0	0	0	0	0	0	3.7	5.7
2701	4.7	6.7	8.7	6	0	2	7	7	1	0	0	1	1	2	0	0	0	0	0	0	0		0		0	0	795	0	85	587	242	30	0	0	70	100	150	0	0	0	0	0	0	0	0	0	0	3	4.7
2702	5.7	6	7.7	3	0	1	3	6	2	0	0	2	1	0	0	0	0	0	0	0	0		0		0	0	370	0	50	239.6	483.9	118	0	0	361.9	250	0	0	0	0	0	0	0	0	0	0	0	5	8.3
2703	4.7	6.7	9.7	3	1	2	8	8	1	1	0	2	1	2	0	0	0	0	0	1	1		0		0	0	375	50	150	915	465	65	120	0	350	200	120	0	0	0	0	0	200	80	0	0	0	3.3	4.7
2704	6	8.7	10.7	5	2	3	5	4	1	0	2	0	3	2	0	1	0	0	0	0	0		0		0	0	950	270	370	610	200	60	0	170	0	650	130	0	30	0	0	0	0	0	0	0	0	3.7	5.3
2705	5.3	10	13	6	0	2	6	11	2	0	1	1	1	4	2	1	0	2	0	1	0		0		0	0	1035	0	70	365	432	115	0	40	60	200	230	100	5	0	30	0	50	0	0	0	0	6.3	8
2706	5.7	6	7.7	3	0	1	3	7	2	0	0	2	1	0	0	0	0	0	0	0	0		0		0	0	370	0	50	239.6	497.9	118	0	0	361.9	250	0	0	0	0	0	0	0	0	0	0	0	5.3	8
2707	4.7	8	10.7	7	1	1	5	8	2	3	0	1	1	5	1	0	0	0	0	0	0		0		0	0	1160	50	50	434	388	115	103.3	0	50	250	271	50	0	0	0	0	0	0	0	0	0	4	5.7
2708	5.7	9	10.3	3	0	0	6	2	4	4	2	2	2	1	0	0	0	1	1	0	0		0		0	0	760	0	0	560	250	365	270	130	150	400	100	0	0	0	30	20	0	0	0	0	0	4.3	6.3
2709	6	9	11.3	4	1	3	6	5	5	3	2	0	1	1	0	0	0	1	0	0	0		0		0	0	650	100	350	470	240	430	115	200	0	150	30	0	0	0	6	0	0	0	0	0	0	4.7	6
2710	5.7	9.7	12.7	5	2	1	6	8	4	5	3	1	1	0	0	0	0	1	0	1	1		0		0	0	650	90	100	370	410	215	150	120	20	100	0	0	0	0	20	0	150	50	0	0	0	5.3	6.7
2711	5.7	11	13	5	1	1	5	8	3	2	3	1	1	2	0	4	0	0	0	0	0		0		0	0	860	100	50	538	297	169	121	290	70	200	170	0	145	0	0	0	0	0	0	0	0	5.7	7.3
2712	6.3	9	10.3	4	0	2	3	3	3	2	2	2	3	1	0	0	0	4	0	1	0		0		0	0	670	0	286	427.32	328	205	37.5	450	260	610	55	0	0	0	108	0	212	0	0	0	0	4.3	6.3
2713	5.3	6.7	10	5	0	1	7	6	3	1	0	2	1	2	0	0	0	0	0	1	0		0		0	0	545	0	50	847.5	207	190	6.6	0	245	210	85	0	0	0	0	0	104.5	0	0	0	0	5	6.3
2714	5.3	8.3	10	2	0	2	7	4	3	1	0	1	1	2	0	0	0	1	1	1	1		0		0	0	480	0	136	836	323.8	98	130	0	27.5	210	220	0	0	0	5	5	80	6	0	0	0	4.3	5.7
2715	4.7	7.3	8.7	5	0	1	4	5	4	3	1	0	1	2	0	0	0	2	0	1	0		0		0	0	695	0	20	245	229	245	203	100	0	250	220	0	0	0	117	0	30	0	0	0	0	4.3	6.3
2716	3.3	5	7.3	5	1	0	5	1	0	3	0	0	1	0	0	0	0	5	0	1	0		0		0	0	920	120	0	1174	14	0	210	0	0	210	0	0	0	0	381.5	0	212	0	0	0	0	3.3	3.3
2717	4.7	5.7	7.7	3	1	1	4	2	1	1	0	1	1	0	0	0	0	0	0	0	0		0		0	0	305	84	50	284	35	55	70	0	100	210	0	0	0	0	0	0	0	0	0	0	0	5	5.7
2718	4	5.3	6.3	4	0	0	5	1	0	1	1	0	1	0	1	0	0	0	0	0	0		0		0	0	760	0	0	1387	55	0	90	80	0	210	0	10	0	0	0	0	0	0	0	0	0	2.7	2.7
2719	4.7	6.3	8.3	6	1	1	5	7	3	0	0	1	1	0	0	0	0	2	0	0	0		0		0	0	605	200	50	375	337	140	0	0	320	210	0	0	0	0	12.5	0	0	0	0	0	0	3	4.3
2720	5.7	7.3	8	4	0	0	4	3	3	0	1	2	1	0	0	0	0	0	0	0	0		0		0	0	605	0	0	478	310	124	0	130	285	250	0	0	0	0	0	0	0	0	0	0	0	4.7	6.7
2721	5	7.3	9.7	7	1	0	7	8	2	1	1	1	1	2	0	0	0	2	0	0	1		0		0	0	845	120	0	316	255	75	1.5	210	90	200	120	0	0	0	30	0	0	6	0	0	0	4.7	6
2722	5	7.7	9.3	3	0	2	7	3	1	0	0	0	1	3	0	0	0	3	0	0	0		0		0	0	400	0	380	924	260	90	0	0	0	210	293	0	0	0	81	0	0	0	0	0	0	3	4
2723	5.3	7.7	9.7	6	0	2	5	7	2	3	0	0	1	2	0	0	0	0	0	0	2		0		0	0	865	0	90	160	202.5	115	200	0	0	210	150	0	0	0	0	0	0	35	0	0	0	4	6.3
2724	4.7	6	8	3	0	0	4	1	1	2	0	0	2	0	1	0	0	0	0	0	0		0		0	0	600	0	0	708	25	45	180	0	0	315	0	25	0	0	0	0	0	0	0	0	0	4	4.7
2725	6	9.7	13	6	0	1	8	9	3	0	0	0	2	1	0	4	0	5	0	0	0		0		0	0	880	0	50	1329	657	175	0	0	0	460	150	0	141.3	0	19.7	0	0	0	0	0	0	4	5.7
2726	4.7	6.7	8	5	0	1	3	6	2	0	0	1	1	1	0	0	0	0	0	1	0		0		0	0	645	0	100	77	189	120	0	0	50	100	50	0	0	0	0	0	200	0	0	0	0	5	6
2727	3.7	6.7	8.3	5	0	1	1	8	3	0	5	0	0	2	0	0	0	0	1	0	0		0		0	0	1010	0	50	100	547	145	0	355	0	0	120	0	0	0	0	150	0	0	0	0	0	4	5.3
2728	4.7	7	7	5	0	0	2	5	4	1	0	1	3	1	0	0	0	0	0	0	0		0		0	0	1020	0	0	468	190	207	43	0	225	545	40	0	0	0	0	0	0	0	0	0	0	4.3	5.3
2729	5	8	9.7	10	0	0	5	7	2	0	0	0	1	4	0	0	0	1	1	0	0		0		0	0	1715	0	0	375	307	135	0	0	0	250	390	0	0	0	20	20	0	0	0	0	0	4.7	4.7
2730	3.7	5.3	6.3	4	1	0	4	0	0	1	1	1	1	1	0	0	0	0	0	0	0		0		0	0	680	168	0	988	0	0	65	65	150	210	165	0	0	0	0	0	0	0	0	0	0	4.3	3.7
2731	4.3	5.3	6.7	4	0	0	2	2	5	0	0	2	2	2	0	1	0	0	0	0	0		0		0	0	950	0	0	120	130	221.5	0	0	191	370	105.5	0	11	0	0	0	0	0	0	0	0	6	6.7
2732	2.7	3	3	1	0	0	1	1	0	0	0	0	2	2	0	0	0	0	0	0	0		0		0	0	180	0	0	180	55	0	0	0	0	420	265	0	0	0	0	0	0	0	0	0	0	3.3	5.3
2733	4.7	6.7	9	4	0	2	3	2	0	2	1	2	3	2	0	0	0	0	0	0	0		0		0	0	880	0	220	561	80	0	103	65	315	644	315	0	0	0	0	0	0	0	0	0	0	4.3	5.7
2734	4.7	7	8	6	1	0	5	4	1	1	3	0	1	2	0	0	0	1	0	0	0		0		0	0	1160	150	0	990	260	45	25	195	0	210	260	0	0	0	19	0	0	0	0	0	0	3.5	5
2735	4.3	6.7	7.3	5	0	1	1	5	2	0	0	0	1	1	0	0	0	0	0	0	0		0		0	0	1050	0	50	150	475	135	0	0	0	150	150	0	0	0	0	0	0	0	0	0	0	3	4.7
2736	4.3	7.3	9.7	6	4	0	7	3	3	0	0	2	1	3	0	2	0	1	0	0	0		0		0	0	1550	191	0	439	56	116	0	0	90	250	121	0	31	0	10	0	0	0	0	0	0	4.3	4.7
2737	3.7	5.3	7	6	1	0	4	2	1	1	1	0	1	0	0	0	0	0	0	1	0		0		0	0	1240	90	0	639	130	70	30	65	0	210	0	0	0	0	0	0	212	0	0	0	0	4	5
2738	4.7	7.7	9.3	6	1	2	3	6	2	1	0	1	2	4	2	1	0	0	0	0	0		0		0	0	910	280	75	195	260	127	45	0	50	240	145	133	1	0	0	0	0	0	0	0	0	4	5
2739	6	7	9.3	7	0	0	6	4	1	1	4	0	1	4	0	0	0	2	1	0	0		0		0	0	935	0	0	553	160	34	3	390	0	150	270	0	0	0	8.8	35	0	0	0	0	0	3	4
2740	3	5.3	7	5	0	0	0	6	0	2	0	1	2	0	0	0	0	2	0	0	0		0		0	0	1080	0	0	0	505	0	74.3	0	300	420	0	0	0	0	357.5	0	0	0	0	0	0	3.3	6.3
2741	5	7.3	9.7	6	0	1	6	8	1	0	2	3	1	2	0	0	0	0	0	0	0		0		0	0	769	0	50	555	400	70	0	240	400	150	180	0	0	0	0	0	0	0	0	0	0	4.7	5
2742	5.3	7.3	9.3	4	0	0	6	7	2	1	0	2	1	2	0	0	0	1	0	0	0		0		0	0	565	0	0	395	471	120	200	0	100	250	80	0	0	0	30	0	0	0	0	0	0	3.3	3.7
2743	5.3	7	8.7	5	0	0	6	5	3	1	0	2	1	2	0	0	0	0	0	0	0		0		0	0	715	0	0	545	265	255	100	0	300	250	180	0	0	0	0	0	0	0	0	0	0	4.7	6
2744	5	6.3	8	4	0	1	4	6	2	1	0	1	1	1	0	0	0	0	1	0	0		0		0	0	810	0	50	240	250	135	100	0	35	200	30	0	0	0	0	70	0	0	0	0	0	3.7	5
2745	5.7	10.3	14	6	0	0	5	8	3	4	3	2	3	2	0	1	0	2	0	0	1		0		0	0	745	0	0	185	327	195	131	310	145	470	110	0	20	0	17	0	0	20	0	0	0	4.3	7
2746	4.3	7	7.7	6	1	1	5	5	2	0	0	3	1	1	0	0	0	0	0	0	0		0		0	0	945	200	50	405	152	200	0	0	420	200	30	0	0	0	0	0	0	0	0	0	0	2.7	2.7
2747	5.7	9.7	11	4	2	2	5	8	3	1	1	2	1	2	1	1	0	0	0	0	0		0		0	0	475	310	200	505	422	235	100	65	200	250	230	50	150	0	0	0	0	0	0	0	0	4.3	5.3
2748	4.7	5.3	8.3	5	0	0	6	7	2	0	1	2	1	3	0	0	0	0	0	0	0		0		0	0	635	0	0	528	472	115	0	80	135	200	235	0	0	0	0	0	0	0	0	0	0	2.7	4
2749	4.3	7	8	3	0	0	2	4	2	0	2	2	1	1	0	0	0	0	0	0	0		0		0	0	585	0	0	218	114	130	0	76	195	210	55	0	0	0	0	0	0	0	0	0	0	4.3	5
2750	5	5.7	7.7	5	1	1	8	7	1	0	0	0	1	0	0	0	0	0	0	0	0		0		0	0	1055	100	150	895	375	65	0	0	0	250	0	0	0	0	0	0	0	0	0	0	0	3.3	4.3
2751	4.7	7	8.7	3	0	0	7	7	2	1	0	3	1	1	2	0	0	0	0	0	0		0		0	0	375	0	0	505	315	135	200	0	280	250	150	130	0	0	0	0	0	0	0	0	0	4.3	4.3
2752	6	10	12	5	0	2	6	7	2	4	2	2	1	4	0	1	0	0	1	0	0		0		0	0	1080	0	250	502	253	270	450	380	110	200	485	0	35	0	0	60	0	0	0	0	0	4.7	7.3
2753	4.7	5.3	7	5	0	0	4	3	1	0	0	1	2	1	0	0	0	0	0	0	0		0		0	0	1025	0	0	375	185	70	0	0	165	460	30	0	0	0	0	0	0	0	0	0	0	3.3	3.3
2754	6	10	12	6	0	2	7	8	2	3	1	1	2	1	0	0	0	1	0	2	0		0		0	0	485	0	150	325	240	115	244	30	30	380	30	0	0	0	20	0	330	0	0	0	0	4	6.3
2755	5.7	8.7	11.7	4	1	0	8	7	4	0	4	4	2	1	0	0	0	0	0	1	0		0		0	0	464	2	0	242	188	181	0	395	132	360	30	0	0	0	0	0	75	0	0	0	0	6	7.3
2756	4.3	6	6.7	5	0	0	3	5	3	0	1	1	1	2	0	0	0	0	0	0	0		0		0	0	1340	0	0	300	735	435	0	100	50	250	180	0	0	0	0	0	0	0	0	0	0	3.7	5
2757	5.3	9.3	11	9	1	0	5	8	3	1	3	3	1	2	1	1	0	0	0	0	0		0		0	0	1945	200	0	315	375	335	300	520	230	250	220	110	70	0	0	0	0	0	0	0	0	5.7	7.7
2758	5.3	6	8	4	0	0	6	5	2	0	1	1	1	2	0	0	0	0	0	0	0		0		0	0	615	0	0	275	235	135	0	100	80	200	90	0	0	0	0	0	0	0	0	0	0	4	4
2759	2	2	2	0	0	0	1	1	0	0	0	0	0	0	0	0	0	0	0	0	0		0		0	0	0	0	0	72	60	0	0	0	0	0	0	0	0	0	0	0	0	0	0	0	0	4.7	7.3
2760	4.7	7.3	8.3	4	0	2	3	5	1	1	0	1	1	3	0	1	0	0	1	0	0		0		0	0	870	0	155	400	515	65	70	0	150	200	610	0	5	0	0	10	0	0	0	0	0	5	6
2761	4	6.3	7.7	4	0	0	4	3	4	0	0	4	1	1	0	0	1	1	0	0	0		0		0	0	650	0	0	400	117	365	0	0	1050	200	30	0	0	70	30	0	0	0	0	0	0	2.7	3.7
2762	4.3	7	10	7	0	0	8	5	2	0	3	4	1	2	0	0	0	0	0	0	0		0		0	0	1010	0	0	1251	455	125	0	390	700	210	105	0	0	0	0	0	0	0	0	0	0	3.3	3.7
2763	5	7.7	8.7	4	0	0	5	2	3	3	0	1	2	3	0	1	0	1	0	1	0		0		0	0	710	0	0	224	115	124	284	0	18	212	104	0	6	0	80	0	110	0	0	0	0	3.7	5
2764	5.3	6.7	8.7	4	0	0	5	4	3	2	1	2	3	1	0	0	0	1	0	1	0		0		0	0	810	0	0	749	274	170	73.7	81.5	240	700	30	0	0	0	2.5	0	211	0	0	0	0	4.3	6.7
2765	4	5.3	6.3	6	0	1	2	5	2	1	0	1	1	1	0	0	0	0	0	0	0		0		0	0	1350	0	50	200	350	127	65	0	120	210	30	0	0	0	0	0	0	0	0	0	0	5.3	8.3
2766	5.3	7	10.3	6	0	1	9	8	2	0	3	0	1	2	0	0	0	0	0	0	0		0		0	0	960	0	50	547	530	135	0	110	0	200	110	0	0	0	0	0	0	0	0	0	0	5	7
2767	5.3	11	16	6	0	2	5	11	2	0	4	2	5	5	0	0	0	2	2	1	0		0		0	0	835	0	65	600	412	130	0	565	200	1110	450	0	0	0	26	101.2	200	0	0	0	0	5.7	6
2768	5	7.7	9.3	4	2	1	3	4	2	1	0	2	1	3	0	0	0	0	0	1	0		0		0	0	910	560	170	681	595	271	38	0	315	200	416	0	0	0	0	0	209	0	0	0	0	4	5
2769	5.3	8	9.7	6	0	1	6	8	3	2	0	0	1	1	0	0	0	0	0	0	0		0		0	0	1220	0	50	284	332	250	238	0	0	200	30	0	0	0	0	0	0	0	0	0	0	4	5.7
2770	4.3	6	7	3	0	0	4	4	2	0	0	1	2	1	0	0	0	1	0	0	0		0		0	0	700	0	0	265	335	130	0	0	120	450	200	0	0	0	12	0	0	0	0	0	0	3.7	5
2771	4	5.3	6	4	1	0	3	4	3	0	0	1	1	1	0	0	0	0	0	0	0		0		0	0	780	200	0	353	185	237	0	0	263	200	30	0	0	0	0	0	0	0	0	0	0	2.7	3.7
2772	4.7	6.7	8.3	3	0	1	4	5	1	1	0	2	2	2	0	0	0	0	0	0	0		0		0	0	490	0	50	322	182	70	195	0	225	450	105	0	0	0	0	0	0	0	0	0	0	2.7	2.7
2773	6	7.7	9.3	5	2	1	3	7	1	0	2	0	1	1	0	0	0	0	0	1	0		0		0	0	810	300	50	200	545	70	0	130	0	200	30	0	0	0	0	0	300	0	0	0	0	3.7	4
2774	5.3	7.3	10.3	4	0	1	6	5	1	0	0	3	2	4	0	0	0	0	0	0	0		0		0	0	710	0	50	350	200	60	0	0	370	450	250	0	0	0	0	0	0	0	0	0	0	2.7	3
2775	5.3	9	12	8	0	1	7	6	2	1	2	4	1	2	0	0	0	1	0	1	0		0		0	0	1295	0	70	680	275	210	20	180	540	200	110	0	0	0	60	0	300	0	0	0	0	4	4.7
2776	5	7.3	9.3	4	0	1	5	5	2	0	0	4	1	2	0	1	0	0	1	0	0		0		0	0	620	0	50	590	182	130	0	0	650	200	230	0	20	0	0	50	0	0	0	0	0	3	4.3
2777	5.7	7.3	10.7	2	2	1	8	5	3	0	5	0	1	1	0	1	0	0	0	0	0		0		0	0	630	280	80	760	275	260	0	370	0	200	80	0	20	0	0	0	0	0	0	0	0	3.3	4
2778	4	6	7.3	1	0	0	4	2	1	0	2	3	1	3	0	1	0	0	0	0	0		0		0	0	360	0	0	570	135	140	0	220	650	200	400	0	20	0	0	0	0	0	0	0	0	3	3.7
2779	5.7	7	9.7	5	0	0	7	6	2	0	0	1	4	1	0	0	0	0	0	0	0		0		0	0	773	0	0	579	251	35	0	0	195	820	225	0	0	0	0	0	0	0	0	0	0	5	7
2780	4.7	6.3	8.3	4	1	1	4	5	2	0	0	0	2	2	0	0	0	0	0	0	1		0		0	0	770	240	50	740	430	125	0	0	0	400	180	0	0	0	0	0	0	54	0	0	0	3	5
2781	5.3	6.7	9	5	0	0	7	9	4	0	1	0	1	0	0	0	0	0	0	0	1		0		0	0	920	0	0	564	435	157	0	30	0	200	0	0	0	0	0	0	0	30	0	0	0	3.3	4.7
2782	6	9.7	11.3	4	0	2	5	6	3	2	0	2	1	2	0	2	0	0	0	1	0		0		0	0	475	0	55	405	331	225	214	0	250	250	180	0	44	0	0	0	71	0	0	0	0	4.3	5.7
2783	4.3	7.3	9	7	1	0	2	6	3	0	0	1	2	4	1	1	0	0	0	1	0		0		0	0	1324	28	0	110	217	145	0	0	150	450	214	30	45.8	0	0	0	211	0	0	0	0	4	4.7
2784	5.7	8.7	10.3	6	0	2	5	10	2	2	1	0	2	1	1	1	0	0	0	0	0		0		0	0	800	0	200	385	568	135	120	50	0	400	30	80	5	0	0	0	0	0	0	0	0	6.3	7.3
2785	4.7	6.7	8.3	4	0	1	4	4	3	1	0	0	0	3	0	0	0	0	2	0	0		0		0	0	590	0	50	360	390	285	100	0	0	0	210	0	0	0	0	20	0	0	0	0	0	3.3	5.3
2786	3	4.7	4.7	5	1	0	3	4	0	0	0	1	0	1	0	0	0	0	0	0	0		0		0	0	1060	100	0	320	390	0	0	0	70	0	150	0	0	0	0	0	0	0	0	0	0	2.7	4
2787	4.7	7.7	9.7	4	2	0	5	2	1	4	1	1	1	1	2	0	0	1	0	2	0		0		0	0	1200	350	0	600	80	150	363	65	70	250	150	145	0	0	10	0	587	0	0	0	0	5.3	5.7
2788	3.3	5	5.7	6	0	0	2	2	2	1	0	0	1	2	0	0	0	0	0	0	0		0		0	0	1510	0	0	67	195	333	130	0	0	250	355	0	0	0	0	0	0	0	0	0	0	3.7	4.3
2789	4.3	5.3	6	5	0	0	4	6	2	1	0	0	2	0	0	0	0	0	0	0	0		0		0	0	945	0	0	63	255	220	65	0	0	250	0	0	0	0	0	0	0	0	0	0	0	5	6
2790	5	8	10	7	0	1	4	7	1	1	1	2	2	1	0	0	0	0	0	0	0		0		0	0	1425	0	50	155	262	70	70	60	80	500	30	0	0	0	0	0	0	0	0	0	0	3.7	4
2791	3.7	5.7	6.3	2	0	0	1	3	2	2	3	2	2	1	0	0	0	0	0	1	0		0		0	0	480	0	0	120	160	95	304	495	280	550	70	0	0	0	0	0	71	0	0	0	0	3	4.7
2792	4	5.7	6.7	4	0	0	3	3	2	2	2	0	1	2	0	0	0	0	0	0	0		0		0	0	740	0	0	180	197	135	135	130	0	250	100	0	0	0	0	0	0	0	0	0	0	3	4
2793	6	11	14	8	1	1	8	8	4	3	2	2	2	4	0	0	0	2	0	0	0		0		0	0	660	50	50	400	252	285	75	180	270	450	170	0	0	0	16	0	0	0	0	0	0	4.3	7
2794	5.3	8	9.7	6	1	1	5	8	2	0	0	1	2	1	0	1	0	0	0	0	0		0		0	0	915	120	50	375	317	100	0	0	30	400	30	0	5	0	0	0	0	0	0	0	0	3.7	4.3
2795	5	9.3	11.3	6	0	2	5	8	2	0	2	0	2	4	1	0	0	3	1	0	0		0		0	0	943	0	150	380	435	120	0	110	0	320	300	20	0	0	41	100	0	0	0	0	0	3.3	6.3
2796	4	4.3	6.3	5	0	1	4	5	1	0	0	0	0	1	0	0	0	0	0	0	0		0		0	0	785	0	50	275	225	70	0	0	0	0	70	0	0	0	0	0	0	0	0	0	0	5.3	9.3
2797	3.3	5.7	6.7	5	0	0	4	4	2	0	0	0	0	4	0	0	0	1	0	0	0		0		0	0	468	0	0	364.5	190	115	0	0	0	0	297.5	0	0	0	6	0	0	0	0	0	0	3	3
2798	3.3	5	5.7	4	0	0	3	2	1	2	0	0	1	0	0	0	0	0	0	0	0		0		0	0	595	0	0	155	65	65	125	0	0	170	0	0	0	0	0	0	0	0	0	0	0	4.7	5.3
2799	6	8.3	11.3	5	0	1	10	6	2	0	0	3	2	3	0	1	0	0	0	0	0		0		0	0	675	0	50	975	272	135	0	0	220	350	200	0	150	0	0	0	0	0	0	0	0	4.3	4.7
2800	6	10	13	7	1	2	7	5	3	3	1	3	2	4	1	1	0	1	0	0	0		0		0	0	730	100	100	555	152	150	126	200	195	400	262	50	100	0	20	0	0	0	0	0	0	4.3	6.3
2801	4	6.7	7.3	5	1	0	3	4	3	0	0	0	1	2	0	0	0	1	0	0	1		0		0	0	749	96	0	240	263	142	0	0	0	8	180	0	0	0	6	0	0	150	0	0	0	4	6
2802	4.7	6.7	8.3	9	0	1	4	8	1	0	2	1	1	1	0	0	0	0	0	0	0		0		0	0	1755	0	50	195	412	70	0	140	150	250	30	0	0	0	0	0	0	0	0	0	0	4	4.7
2803	5.7	7.3	8.7	6	0	2	5	3	3	0	3	1	1	2	0	0	0	0	0	0	0		0		0	0	1275	0	350	245	90	195	0	710	30	250	130	0	0	0	0	0	0	0	0	0	0	3.3	3.7
2804	6	7.3	9.7	4	0	1	9	7	1	0	1	1	1	2	0	0	0	0	0	0	0		0		0	0	625	0	50	345	240	70	0	60	80	200	100	0	0	0	0	0	0	0	0	0	0	5.3	9
2805	5	8	9	5	0	2	4	8	2	1	0	2	1	1	0	0	0	0	0	0	0		0		0	0	725	0	90	255	322	135	50	0	220	250	30	0	0	0	0	0	0	0	0	0	0	4.7	5.7
2806	5.7	7	9.7	5	1	1	7	5	2	0	0	2	1	1	0	0	0	0	0	1	0		0		0	0	875	150	50	635	375	190	0	0	200	150	150	0	0	0	0	0	150	0	0	0	0	5.3	7
2807	6	7	9.3	2	0	1	6	8	3	2	1	0	1	0	0	0	0	1	0	0	0		0		0	0	125	0	170	416	507	151	166	250	0	210	0	0	0	0	150	0	0	0	0	0	0	4.3	5.7
2808	5	6.3	8.3	4	0	1	6	5	2	0	0	1	2	1	2	0	0	0	0	0	0		0		0	0	485	0	30	330	215	125	0	0	100	420	30	80	0	0	0	0	0	0	0	0	0	3.3	3.7
2809	4.7	6.3	8	7	0	1	2	3	3	3	1	1	2	1	0	1	0	0	0	0	0		0		0	0	1340	0	200	180	475	145	280	100	150	293	150	0	10	0	0	0	0	0	0	0	0	3	4.7
2810	4	5.7	6	2	1	0	3	3	0	1	0	2	2	1	0	0	0	0	0	0	0		0		0	0	125	120	0	245	185	0	65	0	170	390	100	0	0	0	0	0	0	0	0	0	0	3.3	3.3
2811	6.3	8.7	10.7	7	0	1	6	6	2	0	2	2	2	3	0	0	0	0	0	0	0		0		0	0	995	0	32	325	255	190	0	365	140	500	120	0	0	0	0	0	0	0	0	0	0	4.7	5.7
2812	5.3	7.3	9.3	5	1	1	4	4	3	0	1	2	1	2	0	1	0	0	0	3	0		0		0	0	705	480	20	355	145	165	0	13	320	250	250	0	10	0	0	0	1310	0	0	0	0	3.3	5
2813	5	8.7	11.3	5	0	1	5	5	2	2	2	2	1	5	0	2	0	1	0	2	0		0		0	0	755	0	50	325	152	135	279	310	120	150	288	0	100	0	6	0	220	0	0	0	0	4.7	6
2814	3.7	6.7	8.3	5	1	0	7	7	2	1	0	1	0	3	0	0	0	1	0	0	0		0		0	0	805	240	0	389	341	150	60	0	50	0	250	0	0	0	10	0	0	0	0	0	0	3.3	3.7
2815	4.7	6.3	8	3	0	0	6	4	4	0	1	3	1	0	0	0	0	2	0	1	0		0		0	0	425	0	0	675	165	215	0	50	420	250	0	0	0	0	42	0	150	0	0	0	0	5	6.3
2816	5.3	7.7	9	6	0	1	5	5	3	1	0	0	1	3	0	0	0	2	0	0	0		0		0	0	695	0	150	225	247	180	150	0	0	150	200	0	0	0	30	0	0	0	0	0	0	3.7	5
2817	4.7	6.3	7.7	5	0	2	4	2	3	2	1	1	1	0	0	2	0	0	0	0	0		0		0	0	1140	0	194	295	132	120	185	80	20	210	0	0	11	0	0	0	0	0	0	0	0	5	5
2818	5.7	5.7	8.7	5	0	0	6	6	3	0	0	3	2	1	0	0	0	1	0	0	0		0		0	0	1050	0	0	475	240	135	0	0	280	300	30	0	0	0	15.2	0	0	0	0	0	0	3.3	4.3
2819	4	7	7.3	5	2	0	2	6	3	0	0	0	2	1	1	0	0	0	0	1	0		0		0	0	575	200	0	55	245	315	0	0	0	400	30	65	0	0	0	0	150	0	0	0	0	3.7	3.7
2820	3.7	6.3	8.3	4	0	0	6	8	1	1	0	1	0	3	0	0	0	1	0	1	0		0		0	0	265	0	0	369	321	102	30	0	100	0	132	0	0	0	38	0	110	0	0	0	0	3.3	4.7
2821	5	7.7	8.7	2	1	0	3	3	3	3	3	1	1	0	0	0	0	0	0	1	0		0		0	0	225	180	0	521	165	265	1020	215	50	200	0	0	0	0	0	0	350	0	0	0	0	3	3.7
2822	5.7	9	12	6	0	1	5	9	1	0	0	2	3	3	1	0	0	1	1	0	0		0		0	0	955	0	50	445	692	70	0	0	240	610	300	70	0	0	15	45	0	0	0	0	0	5.7	6.7
2823	5	6	7	3	0	0	5	3	2	1	3	0	2	1	1	0	0	0	0	0	0		0		0	0	205	0	0	295	165	127	80	235	0	280	80	50	0	0	0	0	0	0	0	0	0	2.3	3
2824	4.3	6	8	6	1	1	4	3	2	1	0	0	2	4	0	0	0	0	0	1	1		0		0	0	1275	240	150	605	95	120	70	0	0	350	780	0	0	0	0	0	250	185	0	0	0	3.3	4.7
2825	4	6.7	7	3	0	0	1	4	1	1	2	3	1	1	0	0	0	2	0	0	0		0		0	0	415	0	0	5	215	65	8	120	570	250	200	0	0	0	23.5	0	0	0	0	0	0	5.3	6.3
2826	7	8	11	7	0	2	7	5	4	1	2	1	1	3	0	0	0	0	0	0	0		0		0	0	1845	0	300	955	440	370	10	155	150	250	380	0	0	0	0	0	0	0	0	0	0	4.7	5.3
2827	4.7	8	8.3	4	1	1	3	8	2	1	0	1	1	2	0	0	0	1	0	0	0		0		0	0	475	180	50	155	582	127	65	0	100	210	150	0	0	0	12	0	0	0	0	0	0	3.3	4.3
2828	4	4.3	5.3	4	0	0	3	4	3	0	0	0	3	0	0	0	0	0	0	0	0		0		0	0	805	0	0	50	155	315	0	0	0	700	0	0	0	0	0	0	0	0	0	0	0	4	4.3
2829	5.3	8	10	6	1	2	5	7	2	1	2	0	1	4	0	0	0	0	0	0	0		0		0	0	895	400	250	900	505	125	17.2	185	0	210	620	0	0	0	0	0	0	0	0	0	0	4	6.7
2830	5.3	8.7	10.3	3	0	1	4	4	1	0	0	1	1	2	0	0	0	3	0	1	0		0		0	0	365	0	50	285	122	70	0	0	100	250	180	0	0	0	170	0	300	0	0	0	0	4	5.7
2831	4.7	6.7	11.3	5	0	2	12	8	3	0	0	3	1	1	0	0	0	2	0	0	0		0		0	0	550	0	120	533	420	144	0	0	230	210	30	0	0	0	50	0	0	0	0	0	0	5.3	7
2832	4.7	5.7	7.3	4	2	0	8	5	3	0	0	0	0	1	0	0	0	0	0	0	0		0		0	0	595	270	0	657	319	200	0	0	0	0	30	0	0	0	0	0	0	0	0	0	0	3.3	4.3
2833	3.7	6.7	9.7	3	1	0	3	5	0	3	1	7	1	0	0	0	0	0	0	1	0		0		0	0	460	240	0	183	780	0	340	65	710	210	0	0	0	0	0	0	212	0	0	0	0	3.3	5
2834	5.3	9.3	13.3	7	1	1	10	4	3	1	1	6	1	9	2	1	0	0	0	0	1		0		0	0	1800	10	17	547	82	132	10	65	327	210	442	130	6	0	0	0	0	17	0	0	0	3.3	5
2835	4.7	8.7	12.3	4	2	1	9	3	1	2	1	6	2	0	0	2	0	0	0	0	1		0		0	0	790	370	20	557	208	20	165	50	679	310	0	0	28	0	0	0	0	10	0	0	0	2.7	3.3
2836	6.7	9.3	14.3	5	1	2	9	4	0	5	6	5	5	0	0	0	0	0	0	2	0		0		0	0	1110	170	70	686	160	0	180	320	345	690	0	0	0	0	0	0	150	0	0	0	0	5.7	6.3
2837	5.7	8.3	15.7	7	0	4	12	19	1	0	0	6	1	1	1	3	0	1	0	1	0		0		0	0	895	0	912	237	504	30	0	0	202	210	20	50	31	0	15	0	170	0	0	0	0	3.3	5
2838	5.3	8.7	12.7	2	2	0	8	5	1	3	2	4	1	4	0	0	0	0	1	0	1		0		0	0	620	520	0	1063	169	20	259	385	765	250	425	0	0	0	0	30	0	80	0	0	0	3	4.3
2839	6	13	21	10	1	4	15	13	1	1	6	5	0	3	3	1	0	2	1	3	0		0		0	0	1514	30	410	971	810	65	65	477	353	0	128	210	5	0	6.8	10	130	0	0	0	0	4	6.3
2840	4	7.3	8.3	3	0	0	4	6	2	1	0	2	0	0	0	2	0	1	0	1	0		0		0	0	670	0	0	260	305	60	80	0	90	0	0	0	50	0	3	0	100	0	0	0	0	3.7	6
2841	6.3	10	14	7	3	2	9	7	3	3	0	3	2	2	1	1	0	1	1	1	0		0		0	0	610	250	305	580	322	130	166	0	120	450	50	50	3	0	15	15	100	0	0	0	0	5	5.7
2842	6	9	13.3	11	0	2	10	9	3	2	0	1	1	5	0	2	0	1	0	1	0		0		0	0	1424	0	270	783	716	70	260	0	80	210	163	0	12	0	10	0	141	0	0	0	0	3	3.7
2843	5.3	8	10.3	8	1	1	5	4	1	1	1	2	1	0	0	0	0	1	2	3	0		0		0	0	2190	320	250	410	168	50	50	100	300	250	0	0	0	0	10	320	510	0	0	0	0	5	6
2844	6	8.7	11.3	4	1	1	9	6	0	1	2	3	1	1	0	1	0	1	1	1	0		0		0	0	1300	50	170	410	780	0	60	165	300	150	30	0	50	0	60	40	120	0	0	0	0	5.3	7
2845	5.7	10	14.7	6	1	0	10	11	1	0	2	1	2	6	1	0	0	0	0	0	0		0		0	0	920	5	0	987	946	8	0	450	100	380	573	5	0	0	0	0	0	0	0	0	0	4	6
2846	7.3	11.3	19	9	0	2	14	12	3	2	5	3	2	5	0	0	0	0	0	1	0		0		0	0	1590	0	500	656	469	48	73.6	640	215	460	186	0	0	0	0	0	250	0	0	0	0	4	5.7
2847	6	10.3	14.7	7	1	3	7	8	3	2	4	4	1	2	0	1	0	0	0	1	0		0		0	0	1565	100	300	530	270	130	155	463.6	495	105	180	0	20	0	0	0	20	0	0	0	0	3.3	5
2848	6	9.7	13	6	2	3	8	3	2	2	0	1	0	2	1	3	0	1	0	0	0		0		0	0	1300	135	370	405	135	90	35	0	50	0	80	10	75	0	3	0	0	0	0	0	0	4.7	7.7
2849	6.7	12	17	11	2	5	13	4	3	0	1	2	0	1	0	4	0	1	1	1	0		0		0	0	1782	25	237	472	158	115	0	65	60	0	30	0	40	0	10	15	71	0	0	0	0	5	6.7
2850	4	4.7	6	3	2	0	7	1	0	0	0	2	2	0	0	0	0	0	0	0	0		0		0	0	960	70	0	260	65	0	0	0	50	450	0	0	0	0	0	0	0	0	0	0	0	4	3.3
2851	4.3	5	5.7	4	0	2	4	4	2	2	0	0	0	0	0	0	0	0	0	0	0		0		0	0	1140	0	250	382	165	120	142	0	0	0	0	0	0	0	0	0	0	0	0	0	0	3.7	4
2852	4	8	10.3	8	0	1	9	7	0	2	0	7	0	1	0	1	0	2	0	0	0		0		0	0	2630	0	8	840	1050	0	75	0	675	0	100	0	5	0	30	0	0	0	0	0	0	3.3	4.3
2853	6	11.7	15.3	4	2	4	11	5	2	4	1	3	1	5	3	0	0	0	0	4	1		0		0	0	1340	580	360	1130	370	130	190	50	430	170	460	300	0	0	0	0	690	50	0	0	0	4.3	5.7
2854	3	4	4.7	2	0	2	5	0	0	1	0	0	0	0	1	0	0	0	0	0	0		0		0	0	300	0	155	115	0	0	30	0	0	0	0	15	0	0	0	0	0	0	0	0	0	4	5
2855	4	5.3	5.7	4	0	0	3	2	1	1	0	1	1	1	0	0	0	0	0	0	0		0		0	0	870	0	0	775	120	55	26	0	150	210	300	0	0	0	0	0	0	0	0	0	0	2.3	2.7
2856	5.7	10	12.7	2	1	2	10	8	0	1	3	3	2	2	0	3	0	3	0	0	2		0		0	0	220	30	50	346	295	0	200	390	130	420	80	0	14.5	0	36	0	0	22	0	0	0	4	5.3
2857	3	4.7	5	4	1	0	4	4	1	0	0	1	0	2	0	0	0	0	0	0	0		0		0	0	1160	280	0	261	177	60	0	0	60	0	465	0	0	0	0	0	0	0	0	0	0	3.3	5
2858	1	1	1	0	0	0	0	1	0	0	0	0	0	0	0	0	0	0	0	0	0		0		0	0	0	0	0	0	30	0	0	0	0	0	0	0	0	0	0	0	0	0	0	0	0	4.3	6.3
2859	6	9	12	7	2	2	11	7	2	0	2	2	1	3	0	1	0	0	1	0	0		0		0	0	1740	117	260	742	278	122	0	216.3	85	26	150	0	50	0	0	23.1	0	0	0	0	0	4.3	5.7
2860	5.7	10.3	15	5	1	1	8	8	3	3	6	4	4	3	2	1	0	3	0	1	0		0		0	0	1380	240	170	1475	655	115	390	530	785	1070	330	133	1	0	65	0	80	0	0	0	0	3.3	5
2861	7	9	15	5	0	3	15	4	3	1	0	2	2	2	2	1	0	0	0	0	0		0		0	0	940	0	390	1474	170	300	75	0	175	335	145	110	10	0	0	0	0	0	0	0	0	3.7	4.3
2862	5	7	8.3	6	0	0	3	6	3	0	2	1	3	1	0	1	0	0	0	0	1		0		0	0	910	0	0	300	398	23	0	510	80	231	20	0	7	0	0	0	0	54	0	0	0	3.7	5
2863	5.7	7.3	9.3	5	0	1	8	6	3	1	0	1	2	2	0	0	0	1	0	0	0		0		0	0	909	0	50	832	528	67	65	0	45	450	250	0	0	0	4.5	0	0	0	0	0	0	5.3	6
2864	5.7	9.7	13.7	9	1	2	11	5	1	2	0	5	2	0	0	1	0	0	0	1	0		0		0	0	1780	56	100	840	380	60	225	0	298	330	0	0	10	0	0	0	80	0	0	0	0	3.3	5.7
2865	4.7	8.7	10	8	0	0	4	2	3	2	0	4	1	0	0	0	0	1	1	2	0		0		0	0	2210	0	0	464	94	167	206	0	510	200	0	0	0	0	10	40	283	0	0	0	0	4	6.3
2866	7.7	12	18.3	7	0	4	11	10	3	4	5	3	2	1	1	3	0	1	0	0	0		0		0	0	1250	0	361	716	547	174	232.2	397	235	460	300	100	187	0	10	0	0	0	0	0	0	5.3	7.7
2867	4.3	5.3	7	3	0	0	5	7	1	2	0	1	1	0	0	0	0	0	0	0	0		0		0	0	350	0	0	225	285	50	160	0	30	250	0	0	0	0	0	0	0	0	0	0	0	4	5
2868	6	9.3	15.3	9	2	1	10	15	2	4	1	2	3	3	0	0	0	2	0	0	0		0		0	0	1162	95	45	425	791	70	410.2	200	110	500	220	0	0	0	41.2	0	0	0	0	0	0	5	7
2869	6	9	12.7	10	0	0	7	10	2	4	0	1	5	3	0	0	0	2	0	0	1		0		0	0	1144	0	0	380	480	210	467.2	0	50	1100	140	0	0	0	13.5	0	0	70	0	0	0	4	5
2870	5.3	9	14	7	2	0	14	12	3	0	0	6	1	1	1	3	0	1	0	0	0		0		0	0	1770	150	0	1196	500	155	0	0	415	210	100	50	144	0	8.1	0	0	0	0	0	0	3	5.3
2871	3	5.7	6.7	6	1	0	1	5	2	1	0	1	0	0	1	1	0	1	0	0	0		0		0	0	820	50	0	100	164	45	65	0	105	0	0	27	50	0	81	0	0	0	0	0	0	3	5.3
2872	4.3	5.3	5.7	0	1	1	3	4	0	1	0	1	2	5	0	0	0	0	0	0	1		0		0	0	0	320	250	549	621	0	37	0	225	335	675	0	0	0	0	0	0	115	0	0	0	3	3.7
2873	4.7	6	7	4	0	0	6	3	1	1	1	2	1	1	0	0	0	0	0	0	0		0		0	0	466	0	0	205	80	20	65	50	220	2	20	0	0	0	0	0	0	0	0	0	0	4.3	5.3
2874	6.3	9	12.3	5	0	0	12	9	4	1	1	2	2	2	2	2	0	0	0	0	0		0		0	0	820	0	0	948	673	228	65	200	155	335	60	150	64	0	0	0	0	0	0	0	0	2.7	3.7
2875	4	5.7	6.7	7	0	0	5	6	1	1	0	0	0	0	0	0	0	1	1	0	0		0		0	0	1245	0	0	255	310	80	100	0	0	0	0	0	0	0	15	30	0	0	0	0	0	3.7	4.3
2876	6	10.7	16	8	0	1	16	10	2	4	1	5	1	4	0	2	0	0	0	0	1		0		0	0	1870	0	20	1556	996	60	232.9	45	340	210	451	0	60	0	0	0	0	50	0	0	0	3	4.3
2877	6.3	10.3	15.7	9	1	2	10	6	3	3	0	1	1	4	2	0	0	1	0	3	1		0		0	0	1243	40	282	884	175	69	158.6	0	165	210	256.5	110	0	0	2.5	0	290	20	0	0	0	4	5
2878	3.3	4	4	4	0	0	2	2	1	0	0	0	2	0	0	0	0	0	0	0	0		0		0	0	1160	0	0	435	233	50	0	0	0	460	0	0	0	0	0	0	0	0	0	0	0	1.7	2
2879	5.7	8.7	12	6	0	2	9	5	1	1	0	3	0	3	0	0	0	1	1	3	0		0		0	0	1024	0	396	2042	825	60	30	0	180	0	690	0	0	0	30	30	495	0	0	0	0	3.3	3.7
2880	5	8	9.3	5	0	1	6	6	1	1	1	2	2	2	1	0	0	0	0	0	1		0		0	0	910	0	68	1071	338	33	130	48.9	80	289	525	180	0	0	0	0	0	250	0	0	0	4	5.3
2881	6.3	10	14	5	2	0	10	6	2	2	3	4	3	2	1	0	0	2	0	0	0		0		0	0	1600	300	0	2162	872	200	195	358.9	805	520	390	66	0	0	125	0	0	0	0	0	0	3.3	3.3
2882	6	7.3	9.3	6	0	0	6	4	2	0	1	1	1	0	2	0	0	0	0	1	0		0		0	0	1360	0	0	540	230	50	0	50	45	210	0	105	0	0	0	0	71	0	0	0	0	5.3	5
2883	8	12.3	20.7	8	3	1	20	8	5	1	2	2	2	2	1	0	0	1	3	0	1		0		0	0	1170	170	50	770	183	133	65	300	105	410	90	50	0	0	3	18.1	0	250	0	0	0	5.7	8
2884	4.3	6.7	9.3	9	1	1	5	2	0	2	1	1	1	0	0	1	0	0	0	1	1		0		0	0	1837	280	20	415	56	0	39.6	65	30	210	0	0	100	0	0	0	60	10	0	0	0	1.7	2
2885	6.3	10	13.7	8	2	2	9	7	3	2	0	6	2	2	0	0	0	0	0	0	0		0		0	0	1530	60	63	690	297	185	195	0	400	310	38	0	0	0	0	0	0	0	0	0	0	5	5.7
2886	6	9.3	14.7	4	0	1	11	8	1	3	3	2	2	4	0	0	0	0	0	0	1		0		0	0	780	0	20	1165	374	70	535	195	345	450	550	0	0	0	0	0	0	10	0	0	0	4	5
2887	6	11	18	12	1	5	18	14	2	1	2	2	0	3	0	1	0	0	0	2	0		0		0	0	1725	80	520	1419	909	75	65	130	205	0	120	0	10	0	0	0	423	0	0	0	0	3.7	5
2888	7	12	20.3	10	0	2	19	10	6	3	5	1	3	4	1	1	0	1	1	1	3		0		0	0	1882	0	460	906	734	288	282	605	150	321	230	90	30	0	50	30	80	460	0	0	0	5	6.7
2889	6.3	10	14.7	7	2	1	14	6	3	0	0	2	2	3	0	2	0	0	0	0	1		0		0	0	1230	200	20	1620	455	200	0	0	93	500	420	0	10	0	0	0	0	10	0	0	0	3.7	4.7
2890	7.3	13	18.3	12	0	1	10	9	3	3	2	5	4	7	2	1	0	2	1	2	1		0		0	0	1962	0	20	505	351	170	90.2	195	340	765	508	105	5	0	38	7.7	248	10	0	0	0	4	7
2891	5.7	9.3	12.7	8	0	3	10	3	2	1	3	4	1	4	1	0	0	0	0	0	1		0		0	0	1460	0	262	604	173	43	65	231.3	199	210	383	50	0	0	0	0	0	75	0	0	0	2	3
2892	6.3	10	18	8	0	2	16	11	6	3	5	2	1	2	0	0	0	1	0	0	1		0		0	0	1808	0	80	2087	930	394	169.8	544.3	205	210	225	0	0	0	21	0	0	30	0	0	0	4.3	6.3
2893	5.3	8.3	12.7	7	0	0	9	8	2	2	0	7	1	1	0	2	0	1	0	1	0		0		0	0	1490	0	0	460	518	156	175	0	690	210	120	0	13	0	5	0	71	0	0	0	0	2.7	4.3
2894	5.7	11.3	16.3	7	2	1	14	6	5	6	1	3	3	2	1	1	0	2	0	1	1		0		0	0	2170	120	50	1249	500	296	363	100	270	610	370	60	40	0	13	0	480	20	0	0	0	5	6.7
2895	5.3	9.3	12.7	6	1	1	6	4	0	4	2	8	3	2	0	1	0	2	0	0	0		0		0	0	1005	70	250	209	343	0	239	75	733	415	225	0	5	0	25	0	0	0	0	0	0	2.7	4.3
2896	7.3	10	16.7	10	0	6	14	7	4	1	0	3	1	0	1	1	0	0	0	0	1		0		0	0	2070	0	389	946	390	275	286	0	130	50	0	33	10	0	0	0	0	10	0	0	0	4	4.7
2897	4.7	8.3	10.7	9	3	0	8	4	3	1	1	2	0	2	2	1	0	1	0	0	0		0		0	0	2099	300	0	722	250	109	38	130	205	0	230	130	100	0	126	0	0	0	0	0	0	3	4.7
2898	5.7	8	10	4	0	0	10	3	2	2	0	3	2	0	2	1	0	0	1	1	0		0		0	0	900	0	0	630	220	125	63.8	0	205	200	0	164	50	0	0	20	211	0	0	0	0	5.3	6.7
2899	5.7	9	13.3	8	1	1	9	4	1	2	1	1	2	4	1	1	0	0	0	4	0		0		0	0	1725	200	100	1179	348	20	141	45	70	460	380	80	45	0	0	0	767	0	0	0	0	3.7	4.7
2900	5.7	11	16.7	9	1	0	15	8	1	3	3	2	3	3	1	0	0	2	0	0	0		0		0	0	1180	196	0	1846	442	50	415.8	465	160	350	440	33	0	0	12	0	0	0	0	0	0	4	6
2901	6	6.7	12	6	0	1	11	5	2	1	0	3	0	3	0	1	0	0	0	0	0		0		0	0	1000	0	300	1222	249	120	195	0	330	0	362	0	10	0	0	0	0	0	0	0	0	2.7	3.3
2902	5	7	10	9	0	0	11	4	2	1	1	2	0	4	0	0	0	1	0	0	0		0		0	0	1632	0	0	1534	630	150	65	50	375	0	607	0	0	0	12	0	0	0	0	0	0	4	5
2903	6	7.7	11.3	7	0	0	11	4	3	1	3	2	2	1	0	2	0	1	0	0	0		0		0	0	1093	0	0	1455	235	123	184	510	375	460	50	0	26	0	60	0	0	0	0	0	0	4.3	5.7
2904	6	8.3	12.3	8	1	2	10	6	3	2	3	3	1	3	0	1	0	0	0	0	0		0		0	0	1368	280	150	1239	300	210	145	385	285	210	245	0	2	0	0	0	0	0	0	0	0	3.3	3.7
2905	5.3	10.7	16.3	12	1	1	9	18	1	5	3	3	2	2	0	1	0	0	1	0	0		0		0	0	2105	60	50	997	1192	34	273.6	407	236	240	220	0	50	0	0	30	0	0	0	0	0	4	6
2906	7.3	12	21	7	1	3	13	6	4	2	5	8	2	6	2	1	0	0	1	2	0		0		0	0	1113	120	334	1953	741	226	90.8	706	560	460	541	65	30	0	0	14	586	0	0	0	0	4.3	7.3
2907	6	10.3	19.3	13	0	0	26	11	4	2	1	4	4	1	0	2	0	1	0	1	0		0		0	0	1698	0	0	1528	339	120	73.7	65	190	810	11	0	20	0	5	0	150	0	0	0	0	5.3	7
2908	6.7	9	13.3	8	0	2	15	8	3	1	3	3	1	3	0	1	0	0	0	0	0		0		0	0	1460	0	15	920	603	300	325	610	165	210	445	0	10	0	0	0	0	0	0	0	0	3.7	5
2909	4	7.7	11.3	6	1	0	6	12	0	1	3	4	1	1	0	0	0	3	0	1	0		0		0	0	925	240	0	348	936	0	65	189	220	250	150	0	0	0	48	0	71	0	0	0	0	3	3.7
2910	4.7	8.3	9.3	3	2	2	4	6	1	1	1	3	1	0	1	0	0	0	0	2	1		0		0	0	800	520	90	190	400	60	65	40	125	30	0	25	0	0	0	0	286	20	0	0	0	4	7
2911	6.7	9.7	14	8	1	1	9	9	1	2	1	2	2	5	1	2	0	0	1	0	0		0		0	0	1165	180	10	634	533	67	85	37.2	135	420	206	33	13	0	0	20	0	0	0	0	0	5	6
2912	5.7	10.7	14.7	6	1	1	9	8	2	2	2	2	2	2	2	1	0	0	0	2	0		0		0	0	850	200	100	783	500	97	249	245	255	335	200	83	10	0	0	0	311	0	0	0	0	2	3
2913	5.7	10.3	15.7	4	0	0	12	9	0	5	5	1	2	5	2	0	0	0	1	1	0		0		0	0	760	0	0	1387	647	0	416	885	50	460	245	98	0	0	0	50	211	0	0	0	0	4	4.3
2914	4.3	5.3	6.3	3	0	0	5	1	0	1	0	1	1	4	1	0	0	0	0	0	0		0		0	0	590	0	0	673	60	0	65	0	250	210	276	33	0	0	0	0	0	0	0	0	0	3.3	4.3
2915	5.3	10.7	19	8	1	0	17	12	4	3	3	4	0	7	3	1	0	5	1	1	0		0		0	0	1705	140	0	1561	933	216	164	370	455	0	536	153	200	0	65.4	308	212	0	0	0	0	4	4.7
2916	5	8.7	11.7	11	0	0	9	8	2	4	0	0	1	3	0	1	0	0	0	0	1		0		0	0	2650	0	0	604	759	157	380	0	0	200	235	0	2	0	0	0	0	250	0	0	0	4.3	6
2917	5.3	10	15.7	3	0	2	13	11	2	2	0	2	1	2	1	0	0	1	1	4	1		0		0	0	880	0	90	1948	1367	73	60	0	100	210	350	33	0	0	12	30	715	250	0	0	0	3.3	5
2918	6.7	9.7	15	6	0	2	12	10	4	4	0	7	2	0	0	0	0	0	0	2	1		0		0	0	1480	0	360	1200	459	129	259.5	0	498	400	0	0	0	0	0	0	282	250	0	0	0	4.7	5
2919	6.3	10.3	16.7	10	2	1	13	10	2	2	3	2	2	4	0	1	0	0	1	4	3		0		0	0	1475	480	210	1116	560	82	90	460	277	176	770	0	1	0	0	20	802	163	0	0	0	5	6
2920	4	3.7	4	4	0	0	3	1	4	0	0	0	2	0	0	1	0	0	0	0	0		0		0	0	800	0	0	195	13	802	0	0	0	420	0	0	2	0	0	0	0	0	0	0	0	3.3	3
2921	5.7	8	11.7	5	1	2	6	3	1	1	5	4	2	1	0	2	0	0	0	0	0		0		0	0	1360	70	190	300	115	100	25	785	337.5	460	75	0	6	0	0	0	0	0	0	0	0	3.3	4
2922	6.7	12	18.7	8	0	0	15	11	3	5	3	2	4	1	0	3	0	1	0	0	1		0		0	0	1450	0	0	1086	652	83	209	235	343	670	300	0	47	0	10	0	0	250	0	0	0	4	5.7
2923	5	7.7	9	6	1	1	2	1	1	1	2	1	1	1	3	2	0	1	0	1	0		0		0	0	740	140	10	100	35	20	100	350	40	210	150	220	2	0	10	0	80	0	0	0	0	4.7	6.3
2924	4.7	7.3	11	5	0	0	7	5	1	2	2	2	1	0	0	0	1	1	0	0	0		0		0	0	979	0	0	422	137	55	49.6	132.6	135	210	0	0	0	20	23	0	0	0	0	0	0	5	6.7
2925	5.3	7.7	9.7	3	0	0	7	8	2	1	2	0	3	2	0	0	0	0	0	0	0		0		0	0	840	0	0	510	330	150	65	130	0	1050	80	0	0	0	0	0	0	0	0	0	0	3	3
2926	5	7.3	9	6	1	0	6	4	3	0	1	4	1	2	1	0	0	0	0	0	0		0		0	0	1240	47	0	405	682	213	0	250	370	150	150	200	0	0	0	0	0	0	0	0	0	5.3	6.7
2927	4.7	7.7	9.7	6	1	0	9	5	1	2	0	1	1	1	0	0	0	0	0	4	0		0		0	0	910	72	0	767	168	300	73.4	0	75	210	12	0	0	0	0	0	636	0	0	0	0	4.3	5
2928	3.7	5.3	6.7	5	0	1	6	4	0	1	0	3	1	0	0	0	0	0	0	0	0		0		0	0	1340	0	30	440	149	0	100	0	180	170	0	0	0	0	0	0	0	0	0	0	0	3.3	4
2929	5.7	8.7	9.3	4	0	1	3	5	6	1	3	1	3	3	0	2	0	0	0	0	0		0		0	0	790	0	220	180	790	358	13	162	70	436	215	0	6	0	0	0	0	0	0	0	0	3.7	5.3
2930	5.3	7.3	11	6	0	0	13	6	2	1	5	1	1	0	0	0	0	0	0	1	0		0		0	0	985	0	0	876	402	150	20	735	10	210	0	0	0	0	0	0	212	0	0	0	0	4.3	5.3
2931	4.3	5.7	7.7	3	0	0	7	10	4	1	0	0	1	2	0	1	0	0	0	0	0		0		0	0	400	0	0	1264	1507	198	65	0	0	210	270	0	300	0	0	0	0	0	0	0	0	5	5.7
2932	3.7	5.3	6.3	4	1	0	2	2	0	0	2	2	1	0	1	1	0	0	0	1	0		0		0	0	560	16	0	135	50	0	0	215	76	210	0	50	32	0	0	0	209	0	0	0	0	4	5.7
2933	1	1	1	0	0	0	0	0	0	1	0	0	0	0	0	0	0	0	0	0	0		0		0	0	0	0	0	0	0	0	25.8	0	0	0	0	0	0	0	0	0	0	0	0	0	0	5	5.7
2934	3.7	5.3	5.3	2	0	0	3	3	2	1	1	4	1	0	0	0	0	1	0	0	0		0		0	0	520	0	0	56	310	430	80	65	879	210	0	0	0	0	4.5	0	0	0	0	0	0	3	4
2935	4.3	4.3	5.7	3	0	1	4	3	2	1	0	1	1	0	0	0	0	1	0	0	0		0		0	0	200	0	150	259	190	45	100	0	55	210	0	0	0	0	10	0	0	0	0	0	0	3.3	4.7
2936	4.7	9	11.7	4	0	0	7	8	3	3	1	3	1	2	0	2	0	1	0	2	0		0		0	0	690	0	0	461	587	47	117.2	250	185	8	110	0	3	0	10	0	638	0	0	0	0	4.3	4.7
2937	3.7	5	5.3	4	0	0	2	1	3	0	2	3	0	0	0	0	0	0	0	0	0		0		0	0	470	0	0	150	22	186	0	575	170	0	0	0	0	0	0	0	0	0	0	0	0	4	5.7
2938	3.3	4	4.7	2	0	0	2	3	0	1	0	0	1	0	0	0	0	0	0	1	0		0		0	0	440	0	0	162	195	0	100	0	0	210	0	0	0	0	0	0	212	0	0	0	0	4.3	5.3
2939	4.3	5.7	7	5	0	1	4	2	1	0	1	1	0	0	0	0	0	1	1	0	0		0		0	0	613	0	130	225	450	50	0	75	75	0	0	0	0	0	3	12	0	0	0	0	0	3.3	4.3
2940	5.3	9.3	10.3	5	1	0	3	2	3	1	2	0	1	3	1	3	0	1	0	3	0		0		0	0	1145	112	0	537	210	145	40	260	0	250	108	90	9	0	5	0	796	0	0	0	0	4.7	8.7
2941	5.7	7.3	9	5	1	0	8	8	1	0	1	0	2	1	0	1	0	1	1	0	0		0		0	0	800	112	0	681	766	60	0	65	0	460	300	0	20	0	4	16	0	0	0	0	0	5.3	6.3
2942	4.3	7.7	10	5	1	1	6	8	2	2	2	2	0	1	0	0	0	0	0	1	0		0		0	0	677	9	50	292	444	75	33	315	320	0	20	0	0	0	0	0	211	0	0	0	0	3	6
2943	3.7	5	6	2	0	0	5	5	0	1	0	1	0	1	0	0	0	0	0	0	0		0		0	0	320	0	0	230	235	0	40	0	40	0	50	0	0	0	0	0	0	0	0	0	0	3.7	4.3
2944	5.7	8.7	11	3	0	1	5	5	2	3	3	0	3	1	0	0	0	1	2	1	0		0		0	0	470	0	50	219	226	95	150	390	0	560	30	0	0	0	20	180	210	0	0	0	0	4	3.7
2945	4	5.7	6.7	6	0	0	4	5	0	1	2	0	1	1	0	0	0	0	0	0	0		0		0	0	1130	0	0	119	315	0	253	730	0	210	150	0	0	0	0	0	0	0	0	0	0	3	3.3
2946	4.7	6.3	9.3	3	1	0	10	5	1	1	1	0	1	3	0	1	0	0	0	0	1		0		0	0	680	10	0	438	155	40	17.2	250	0	210	444	0	2	0	0	0	0	82	0	0	0	5.7	8.7
2947	5.3	7	9	2	0	0	5	5	1	2	1	1	1	0	0	1	0	0	0	1	0		0		0	0	320	0	0	800	423	25	141	100	200	210	0	0	1	0	0	0	250	0	0	0	0	3.3	3.7
2948	6	9.7	12	5	1	1	10	5	2	2	1	3	1	4	0	0	0	1	0	1	1		0		0	0	740	20	10.5	426	129	102	16	130	100	220	196	0	0	0	10	0	71	10	0	0	0	5	8.7
2949	4.7	8	10	2	0	0	7	5	0	1	4	2	1	7	0	0	0	0	0	2	0		0		0	0	440	0	0	530	264	0	85	370	190	210	1075	0	0	0	0	0	151	0	0	0	0	3.3	3.7
2950	6.3	10	15.3	3	2	1	10	5	3	0	5	1	1	3	0	4	0	0	1	2	0		0		0	0	661	280	40	437	129	65	0	612	67	210	160	0	92.2	0	0	8	423	0	0	0	0	4.3	4.7
2951	5	8.3	12.3	4	0	1	6	4	0	1	3	3	1	1	0	1	0	3	0	3	0		0		0	0	505	0	20	260	230	0	76	220	260	200	30	0	20	0	45	0	540	0	0	0	0	3.7	6.7
2952	3.3	5	6.3	6	0	0	3	3	1	1	0	1	0	2	0	0	0	0	0	0	0		0		0	0	700	0	0	200	315	50	65	0	20	0	160	0	0	0	0	0	0	0	0	0	0	4.7	5.3
2953	5.7	7.7	11.3	3	0	0	6	3	2	6	4	0	1	0	0	1	0	2	0	3	0		0		0	0	640	0	0	242	140	80	451	505	0	210	0	0	3	0	10	0	640	0	0	0	0	5.3	6
2954	4.7	6	9.3	2	1	1	10	8	0	0	2	2	0	3	1	0	0	0	0	1	0		0		0	0	400	320	10	659	407	0	0	445	200	0	320	50	0	0	0	0	205	0	0	0	0	3	4.7
2955	5.7	7.7	10	6	0	0	6	8	1	0	4	4	1	1	0	2	0	0	0	1	0		0		0	0	970	0	0	240	395	30	0	230	145	200	100	0	30	0	0	0	40	0	0	0	0	3.7	4.3
2956	5.3	7.3	9.3	5	1	0	7	4	3	2	0	4	1	1	0	1	0	0	0	0	0		0		0	0	910	50	0	800	140	330	130	0	225	100	150	0	10	0	0	0	0	0	0	0	0	3.3	4.7
2957	5	7.7	9.7	3	0	1	5	2	2	4	2	2	2	2	1	0	0	0	0	1	0		0		0	0	700	0	170	470	80	78	301.6	400	190	420	450	30	0	0	0	0	212	0	0	0	0	3.3	4.3
2958	4.7	7	8.3	3	0	0	5	4	3	3	2	0	1	1	0	0	0	3	0	0	0		0		0	0	640	0	0	335	460	190	383	264.3	0	210	50	0	0	0	120	0	0	0	0	0	0	5.3	7.3
2959	5	5.7	7.7	3	0	0	9	5	4	0	0	2	0	0	0	0	0	0	1	0	0		0		0	0	540	0	0	720	270	159	0	0	205	0	0	0	0	0	0	100	0	0	0	0	0	5	6
2960	6.3	9.3	14	7	2	1	14	7	2	1	0	2	1	3	0	2	0	0	0	0	1		0		0	0	1183	190	10	1030	229.5	55	76	0	355	210	452	0	75	0	0	0	0	5	0	0	0	3	5.7
2961	6	8	11	5	0	1	9	6	2	0	2	1	1	3	0	0	0	2	2	0	1		0		0	0	824	0	40	620	320	53	0	315	120	210	102	0	0	0	29.1	60	0	25	0	0	0	5	7.3
2962	5	10	14	6	0	0	5	3	1	2	5	2	2	4	0	3	0	2	0	0	2		0		0	0	910	0	0	236	150	50	195	585	67	410	512	0	9	0	44	0	0	108	0	0	0	4.3	4.7
2963	6.3	9.7	16.7	8	5	0	19	11	2	1	0	6	0	4	1	3	0	0	1	0	1		0		0	0	1290	1070	0	1105	560	65	65	0	440	0	250	33	15	0	0	15	0	100	0	0	0	4	5.3
2964	7	11.3	16.7	5	2	0	19	10	5	1	4	5	2	4	2	0	0	0	0	0	0		0		0	0	762	460	0	1845	372	335	30	470	540	460	490	83	0	0	0	0	0	0	0	0	0	5.3	6
2965	6	7.7	11	8	1	0	10	2	3	1	1	1	3	0	0	0	0	0	0	0	0		0		0	0	1521	60	0	846	150	117	195	150	75	460	0	0	0	0	0	0	0	0	0	0	0	3.7	3.7
2966	7.3	11.3	17.3	6	2	0	14	9	3	3	4	5	2	2	0	1	0	0	1	0	0		0		0	0	1070	128	0	1420	554	170	155	525	368	460	630	0	5	0	0	1.5	0	0	0	0	0	4.3	4.3
2967	6	9.3	13.3	8	4	1	10	9	2	2	0	6	1	1	0	3	0	0	0	0	0		0		0	0	2080	1010	210	909	628	90	125	0	510	250	30	0	130	0	0	0	0	0	0	0	0	2.5	5
2968	6	12.7	21	6	1	0	14	18	3	2	7	7	5	5	0	1	0	3	0	1	2		0		0	0	895	100	0	1114	1234	100	103	1040	360	780	590	0	24	0	17.3	0	211	43	0	0	0	5.3	6.7
2969	5.3	10	14.7	6	2	1	9	13	1	3	0	3	2	4	0	1	0	0	1	0	0		0		0	0	1040	520	220	630	1207	100	215	0	228	450	400	0	5	0	0	25	0	0	0	0	0	3.3	4.3
2970	5	8.3	12	6	0	0	14	7	3	1	0	2	1	5	0	1	0	0	0	0	0		0		0	0	1170	0	0	1644	549	133	50	0	300	39	980	0	2	0	0	0	0	0	0	0	0	2	3
2971	5.3	9.3	12	2	0	0	11	7	2	3	4	1	2	3	1	2	0	1	0	0	0		0		0	0	440	0	0	1555	850	105	220	520	60	460	180	27	180	0	21	0	0	0	0	0	0	3.3	3.3
2972	5.7	8.3	10	12	2	0	8	5	4	0	0	3	1	2	0	1	0	0	1	0	0		0		0	0	1935	132	0	751	205	135	0	0	175	210	210	0	10	0	0	20	0	0	0	0	0	2.7	3.7
2973	6.7	11.7	16	8	2	1	10	7	2	6	2	7	2	2	0	2	0	0	0	1	0		0		0	0	1680	224	20	640	348	70	780	165	760	460	250	0	35	0	0	0	200	0	0	0	0	4	6.3
2974	5	7.7	11	6	0	1	7	5	1	0	1	2	0	4	0	0	0	1	0	4	1		0		0	0	1330	0	220	231	175	20	0	130	320	0	134	0	0	0	5	0	868	300	0	0	0	2	2.3
2975	6	11	16	8	3	2	9	7	2	2	0	3	3	7	1	1	0	1	0	0	1		0		0	0	1610	440	210	690	460	60	150	0	215	410	605	40	10	0	39	0	0	200	0	0	0	3.3	4.7
2976	6	9.7	13.7	3	2	0	10	10	3	1	3	4	1	4	0	2	0	0	1	0	0		0		0	0	510	430	0	1349	709	184	65	250	280	250	360	0	11	0	0	50	0	0	0	0	0	4.7	6.3
2977	6.3	8.7	15.7	7	1	0	9	10	4	3	5	4	3	1	0	0	0	1	0	0	0		0		0	0	1355	240	0	857	998	375	212	530	563	510	480	0	0	0	90	0	0	0	0	0	0	3.3	3.7
2978	5.7	9.3	14	8	1	0	10	11	2	1	1	4	3	0	1	1	0	0	0	0	0		0		0	0	2210	120	0	1568	1237	140	65	200	554	670	0	7	12	0	0	0	0	0	0	0	0	3.7	4.7
2979	6.3	9.7	14.3	5	1	1	12	8	5	2	1	5	3	4	0	1	0	0	0	0	0		0		0	0	915	240	110	891	388	255	148	65	185	560	189	0	1	0	0	0	0	0	0	0	0	4	5
2980	5.7	9	12	4	2	1	8	10	1	0	3	2	2	2	0	0	0	2	0	0	0		0		0	0	1220	520	20	1193	1003	7	0	440	525	460	525	0	0	0	14	0	0	0	0	0	0	2.7	3.7
2981	6.3	12.3	20	9	0	0	14	20	5	1	4	2	3	4	1	0	0	2	0	0	0		0		0	0	1424	0	0	784.2	851	245	65	425	150	880	307	33	0	0	35	0	0	0	0	0	0	3.7	6.3
2982	6	9	14.7	9	0	1	15	9	3	1	4	2	1	3	0	1	0	0	0	0	0		0		0	0	1685	0	20	2650	820	114	65	640	205	250	805	0	10	0	0	0	0	0	0	0	0	3.3	3.7
2983	6	10.7	16.7	9	0	1	8	9	3	4	2	1	3	5	0	2	0	1	0	0	0		0		0	0	1480	0	20	594	572.1	103	252	250	150	660	720	0	3	0	9	0	0	0	0	0	0	4.7	7
2984	7	11.3	14	5	1	1	7	3	4	3	3	6	3	3	0	1	0	0	2	1	1		0		0	0	1160	320	100	755	260	930	520	455	900	660	710	0	20	0	0	60	211	30	0	0	0	5	5.7
2985	6	10.7	15	5	1	1	9	9	1	1	5	2	2	4	1	1	0	3	0	1	1		0		0	0	1110	240	210	800	866	12	65	875	540	460	750	50	6	0	53	0	80	185	0	0	0	3.3	4
2986	6.3	13.3	19	10	1	0	4	11	4	2	6	4	2	3	2	1	0	5	1	2	1		0		0	0	2007	320	0	160	586	265	145	755	350	240	320	93	10	0	185	10	330	50	0	0	0	4	7.7
2987	4.7	6.7	6.7	2	0	0	5	1	2	0	1	1	1	2	0	0	0	0	0	0	1		0		0	0	206	0	0	1043	48	130	0	150	150	100	300	0	0	0	0	0	0	100	0	0	0	4.3	5.3
2988	6.3	13	18	10	0	2	12	7	2	5	2	6	3	3	1	2	0	1	0	0	1		0		0	0	1508	0	150	439	334	65	379.6	115	375	300	190	400	6	0	3	0	0	29	0	0	0	4.7	6.3
2989	3.7	4.3	5.3	2	1	0	4	3	1	0	0	1	1	0	0	0	0	0	0	0	0		0		0	0	241	240	0	390	336	15	0	0	80	250	0	0	0	0	0	0	0	0	0	0	0	3.3	4
2990	6.7	10.7	15.7	6	0	1	6	8	2	5	4	4	7	4	1	0	0	0	0	0	0		0		0	0	1280	0	50	845	986	120	255	140	655	1330	650	70	0	0	0	0	0	0	0	0	0	2.5	3
2991	5.3	8.3	11.7	8	1	0	9	2	2	2	0	1	3	2	0	0	0	2	0	0	0		0		0	0	2330	57	0	1375	160	30	108	0	300	660	380	0	0	0	9	0	0	0	0	0	0	3.3	3.7
2992	6.7	10.3	14.3	4	0	5	11	9	6	0	3	6	1	1	4	1	0	0	0	2	1		0		0	0	1110	0	1255	2026	1404	1114	0	590	759	480	150	745	210	0	0	0	360	100	0	0	0	3.3	4.7
2993	3.7	6	7.3	7	0	0	5	3	1	0	0	3	0	4	0	0	0	0	0	0	1		0		0	0	1960	0	0	739	430	55	0	0	280	0	884	0	0	0	0	0	0	50	0	0	0	2.3	2.3
2994	6.7	11	23	7	2	3	17	15	3	3	9	2	6	1	0	3	0	2	0	1	1		0		0	0	1720	184	332	1309	1014	182	295	1245	100	1000	40	0	40	0	15	0	212	10	0	0	0	5.7	7.3
2995	7	10.7	15	11	0	1	13	8	3	3	0	2	2	2	0	1	0	3	0	1	0		0		0	0	2390	0	30	866	431	360	112.2	0	55.5	350	400	0	1	0	16.5	0	80	0	0	0	0	5	6.3
2996	5	10	15.3	11	4	1	10	6	3	4	4	7	0	2	0	1	0	1	0	0	0		0		0	0	2030	238	20	482	324	88	173	260	670	0	55	0	61	0	50	0	0	0	0	0	0	4.3	6.3
2997	5	7.3	14.3	7	2	1	22	19	0	1	0	4	5	1	0	2	0	0	0	0	0		0		0	0	1690	510	50	3025	2171	0	480	0	398	1160	110	0	305	0	0	0	0	0	0	0	0	4.3	6.7
2998	6.3	9	13.7	7	0	0	11	8	5	2	0	6	5	7	0	0	1	0	0	0	0		0		0	0	1428	0	0	1272	653	355	20	0	540	970	630	0	0	30	0	0	0	0	0	0	0	4.7	5.7
2999	7.7	13.7	23	11	4	2	15	16	6	0	4	2	4	4	0	1	0	3	3	0	1		0		0	0	2290	290	70	1205	1120	443	0	285	170	770	174	0	50	0	18.6	15.6	0	50	0	0	0	5.7	8
3000	7.3	10	19.7	6	3	2	17	9	3	0	9	4	1	1	1	0	0	0	0	1	0		0		0	0	1093	365	200	746	340	81	0	1280	490	250	250	30	0	0	0	0	100	0	0	0	0	5	5.3
3001	3.3	3.3	4	2	0	0	5	5	0	1	0	0	1	0	0	0	0	0	0	0	0		0		0	0	500	0	0	845	380	0	65	0	0	210	0	0	0	0	0	0	0	0	0	0	0	2.7	3
3002	5.7	9.3	14.3	7	1	0	11	6	5	3	2	5	3	2	0	0	0	1	0	2	1		0		0	0	1125	30	0	601	180	340	193.6	155	361	570	180	0	0	0	10	0	350	5	0	0	0	4.3	6.3
3003	4.3	9.7	13.7	9	1	1	10	6	0	1	4	3	0	0	2	1	0	2	0	0	1		0		0	0	1530	30	20	515	222	0	65	610	200	0	0	150	10	0	30	0	0	10	0	0	0	3	4.7
3004	5.7	9.3	14.3	13	0	2	12	9	3	3	4	3	0	2	0	3	0	0	0	0	0		0		0	0	2655	0	60	535	328	145	100	580	125	0	80	0	45	0	0	0	0	0	0	0	0	4	5.3
3005	6.7	9	12.3	5	0	2	7	4	2	1	4	2	2	3	0	0	0	1	0	1	0		0		0	0	1140	0	15	255	150	90	80	160	150	250	140	0	0	0	10	0	50	0	0	0	0	6.7	7.7
3006	6.3	8.3	15.3	8	1	6	19	3	3	1	1	3	0	3	0	0	0	1	0	0	0		0		0	0	1410	30	344	1483	110	180	65	65	235	0	125	0	0	0	5	0	0	0	0	0	0	5.3	5.7
3007	3.3	5.3	6	6	0	0	2	3	0	2	0	2	1	0	0	0	0	0	1	0	0		0		0	0	2000	0	0	350	375	0	595	0	160	210	0	0	0	0	0	50	0	0	0	0	0	2.7	3
3008	5	8.7	11.3	3	2	0	5	7	3	3	1	6	2	1	0	0	0	1	0	1	1		0		0	0	520	88	0	159	265	100	197	33	350	310	30	0	0	0	10	0	209	17	0	0	0	3.3	5
3009	6.7	12	19	5	1	0	16	9	2	3	2	2	3	2	2	1	0	3	1	2	2		0		0	0	833	14	0	744	339	99	63	130	200	370	300	115	10	0	48	3	375	80	0	0	0	4.3	6.7
3010	4.7	6.7	8	4	1	0	5	8	2	0	0	1	0	0	0	0	0	1	0	1	0		0		0	0	810	280	0	290	460	220	0	0	50	0	0	0	0	0	30	0	250	0	0	0	0	4.3	5
3011	6.7	11.7	21.3	11	4	0	20	5	6	5	5	3	2	5	1	4	1	0	1	1	0		0		0	0	1703	336	0	1537	190	211	590	636	270	460	214	48	71	100	0	30	209	0	0	0	0	3	4.7
3012	6.7	11.7	18	10	0	3	15	11	3	2	5	7	2	1	1	2	0	1	0	0	1		0		0	0	1305	0	92	343	299	120.5	135	345	226	255	6	50	11	0	3	0	0	1	0	0	0	4.3	6
3013	4.7	7.7	9	9	1	1	5	6	3	0	1	3	0	3	0	0	0	0	0	0	0		0		0	0	2710	400	90	232	270	145	0	65	330	0	255	0	0	0	0	0	0	0	0	0	0	3	3.3
3014	7	10.3	17	5	1	1	18	7	2	2	1	5	3	4	2	0	0	1	1	1	0		0		0	0	840	160	30	1010	307	80	100	130	169	660	510	170	0	0	8.1	30	80	0	0	0	0	6	6.7
3015	4.7	6.7	8.7	11	0	0	4	8	3	0	1	2	1	1	0	0	0	0	0	2	0		0		0	0	2385	0	0	296	410	197	0	250	201	210	70	0	0	0	0	0	315	0	0	0	0	1.7	2.7
3016	5.7	10	13.7	8	0	0	10	6	3	1	0	2	2	5	2	0	0	1	1	2	0		0		0	0	1603	0	0	695	194	240	65	0	280	410	225	200	0	0	10	28	550	0	0	0	0	4	6
3017	4.7	9	12.7	7	1	0	6	9	2	2	0	3	1	1	0	1	0	0	0	1	1		0		0	0	899	30	0	310	553	75	160	0	180	210	100	0	7	0	0	0	200	35	0	0	0	2.3	3.3
3018	3	5.3	5.3	3	3	0	1	2	2	1	0	3	1	0	0	0	0	0	0	0	0		0		0	0	710	440	0	70	90	80	50	0	215	100	0	0	0	0	0	0	0	0	0	0	0	3	4.3
3019	5.7	8.7	14	7	2	1	14	6	1	2	1	4	1	3	0	1	0	0	0	0	1		0		0	0	1180	340	20	607	213	20	130	65	205	250	263	0	10	0	0	0	0	10	0	0	0	3	4.7
3020	5.7	11.7	18.3	6	0	2	13	6	4	4	8	3	4	3	1	2	0	1	0	1	0		0		0	0	1710	0	310	739	367	201	258	790	146	560	205	80	18	0	50	0	71	0	0	0	0	5.3	7.3
3021	6.7	9.3	15	10	1	2	12	7	1	1	0	1	3	0	0	1	0	0	1	0	1		0		0	0	1304	30	70	580	254	50	65	0	55	710	0	0	10	0	0	40	0	10	0	0	0	4.7	5.3
3022	6	11	15.7	11	2	0	11	7	6	2	1	7	2	7	0	2	0	0	1	1	0		0		0	0	2552	55	0	660	456	258	123	60	640	280	400	0	44	0	0	18	212	0	0	0	0	4.7	7
3023	4.3	5.7	5.7	1	0	0	1	2	1	2	0	1	1	0	0	0	0	0	0	0	1		0		0	0	200	0	0	150	170	120	140	0	150	250	0	0	0	0	0	0	0	50	0	0	0	3.7	4
3024	5.7	7.3	12	6	0	2	16	6	4	0	1	2	1	0	0	1	0	0	0	0	0		0		0	0	1230	0	280	1186	302	222	0	65	120	150	0	0	20	0	0	0	0	0	0	0	0	4.3	4.7
3025	4.3	8.3	12.7	7	0	1	7	2	2	0	4	0	0	0	0	2	0	1	2	4	0		0		0	0	1260	0	10	702	94	70	0	970	0	0	0	0	50	0	5	50	500	0	0	0	0	3	5.7
3026	3.7	5.3	6.3	5	1	1	3	4	1	2	0	0	0	1	0	0	0	0	0	0	1		0		0	0	1400	30	170	200	222	50	177	0	0	0	150	0	0	0	0	0	0	10	0	0	0	3.3	4
3027	5.3	10	15	9	2	1	7	7	2	0	4	2	1	3	0	2	0	3	0	2	1		0		0	0	2090	360	90	388	307	110	0	415	310	250	160	0	11	0	17	0	411	20	0	0	0	3	5
3028	5	8	9.7	6	2	1	6	5	1	2	0	4	2	1	0	0	0	0	0	0	0		0		0	0	1320	127	125	615	560	50	344	0	270	450	50	0	0	0	0	0	0	0	0	0	0	3.3	4
3029	7	11.7	21.7	5	2	1	14	13	6	2	9	5	3	2	1	3	0	0	0	1	2		0		0	0	800	160	20	1776	1337	425	195	1395.3	736	660	106	27	50	0	0	0	209	195	0	0	0	4	5
3030	6.3	12.3	21.7	6	5	2	23	8	7	4	7	2	5	5	1	3	0	1	0	3	1		0		0	0	1170	368	160	2476	640	379	69	473	40	1105	148	15	28	0	30	0	550	40	0	0	0	5.3	8
3031	5.3	9.7	11.7	9	0	1	7	4	2	2	0	4	0	3	0	1	0	0	2	2	0		0		0	0	2030	0	42	337	165	33	210	0	380	0	305	0	100	0	0	75	318	0	0	0	0	2	3.3
3032	6	7.7	15.7	5	1	0	14	7	1	0	8	6	2	4	0	1	0	0	0	0	0		0		0	0	1200	80	0	635	289	50	0	1161	460	460	155	0	30	0	0	0	0	0	0	0	0	4	5
3033	6	11.7	23.3	6	5	0	14	13	4	9	7	4	3	3	0	3	0	3	1	0	0		0		0	0	993	480	0	885	648	165	534.8	645	330	670	290	0	102	0	130	18.4	0	0	0	0	0	4.7	7.7
3034	4.3	7	8.7	9	0	0	7	3	0	1	2	3	1	0	0	1	0	0	0	0	0		0		0	0	1870	0	0	710	200	0	82	450	280	200	0	0	10	0	0	0	0	0	0	0	0	1.5	1.5
3035	6.7	13	19.7	10	2	1	15	8	3	3	5	2	2	4	2	1	0	1	0	1	0		0		0	0	1262	97	20	942	316	145	100.8	525	100	460	660	41	4	0	4.5	0	211	0	0	0	0	4.7	7.7
3036	5.3	7.7	14.3	7	0	1	11	9	2	3	0	3	1	1	0	0	0	1	0	5	0		0		0	0	853	0	10	523	249	169	195	0	115	210	100	0	0	0	10	0	694	0	0	0	0	3	4.7
3037	5.7	10	13.7	4	1	2	11	10	5	0	2	2	0	4	1	1	0	0	0	2	1		0		0	0	880	320	330	817	643	191	0	358	105	0	424	80	40	0	0	0	411	20	0	0	0	4.3	7
3038	4.3	5	6	3	0	0	5	3	1	2	0	1	1	0	0	0	0	0	0	1	0		0		0	0	414	0	0	440	260	50	118	0	100	250	0	0	0	0	0	0	212	0	0	0	0	4	4
3039	6	10.7	15	14	1	1	10	10	3	4	3	1	1	1	0	1	0	0	0	0	2		0		0	0	2530	320	100	986	407	180	139.3	277	55	100	80	0	10	0	0	0	0	57	0	0	0	4	4.3
3040	5	10.7	14.3	7	2	0	12	6	0	2	2	4	1	2	0	1	0	0	0	1	0		0		0	0	1550	318	0	1113	630	0	325	265	325	250	380	0	10	0	0	0	211	0	0	0	0	3	5.3
3041	6	9.7	15.3	8	0	0	10	8	3	3	0	7	2	1	0	2	0	0	0	3	1		0		0	0	1445	0	0	494	406	71	185	0	480	460	50	0	11	0	0	0	823	13	0	0	0	3	3.3
3042	5.3	8.3	14.3	7	0	0	11	7	3	3	4	2	1	4	1	1	0	0	0	1	0		0		0	0	1740	0	0	741	342	102	277	750	170	210	170	60	30	0	0	0	205	0	0	0	0	2.7	4
3043	4.3	7.3	9	10	0	0	5	6	0	2	1	0	2	2	0	0	0	0	0	2	0		0		0	0	2550	0	0	582	525	0	498	200	0	420	90	0	0	0	0	0	587	0	0	0	0	2.5	3.5
3044	6	7.7	12	8	0	0	14	7	3	2	0	3	2	3	0	0	0	0	1	0	0		0		0	0	2150	0	0	1755	570	124	108	0	300	460	523	0	0	0	0	30	0	0	0	0	0	4.3	3.7
3045	5.3	10.3	12	4	2	0	5	5	2	4	0	0	3	3	2	1	0	0	0	1	0		0		0	0	970	384	0	980	683	160	148.6	0	0	560	464	173	14	0	0	0	71	0	0	0	0	3.3	3.7
3046	6	11	17.7	14	1	1	13	11	4	3	4	5	0	2	0	4	0	0	1	0	0		0		0	0	3510	100	100	584	388	94	280	598.6	156	0	80	0	68	0	0	20	0	0	0	0	0	5.3	6.3
3047	6	10.3	15.7	8	1	2	13	8	6	3	0	3	0	6	0	3	0	1	0	1	0		0		0	0	1278	100	100	1346	353	307	210.2	0	615	0	733	0	22	0	90	0	208	0	0	0	0	4.5	5.5
3048	6.7	13	24.7	9	2	2	28	15	4	3	4	9	3	3	0	3	0	1	0	2	1		0		0	0	1410	300	70	1528	776	337	124.6	455	595	710	120	0	115	0	5	0	587	10	0	0	0	4.3	6
3049	7	11.7	17.3	7	2	5	17	9	4	8	8	7	7	1	0	0	0	0	0	1	0		0		0	0	1258	180	565	1667	1041	322	605.5	1375	1014	1255	140	0	0	0	0	0	75	0	0	0	0	4.3	5.3
3050	5.3	5.7	8	6	0	1	9	1	2	0	0	0	1	0	0	0	0	1	0	1	0		0		0	0	1500	0	80	1838	120	150	0	0	0	250	0	0	0	0	5	0	214	0	0	0	0	4.3	4.3
3051	5.7	8.7	12	5	0	0	11	9	2	0	3	1	2	1	0	1	0	0	0	0	0		0		0	0	1160	0	0	844	486	70	0	415	190	450	200	0	25	0	0	0	0	0	0	0	0	4	6
3052	4.7	6.7	8.3	5	1	0	4	4	2	0	0	1	1	2	0	0	0	0	0	2	0		0		0	0	695	100	0	535	805	90	0	0	300	250	517	0	0	0	0	0	146	0	0	0	0	2.7	2.7
3053	6	10	12.7	4	3	1	10	8	2	1	0	2	2	1	0	1	0	0	1	2	1		0		0	0	1360	410	160	1098	788	134	85	0	180	420	90	0	50	0	0	302	426	30	0	0	0	2	3.3
3054	3.7	5.7	8.3	7	1	1	5	5	0	0	0	3	0	2	0	0	0	1	0	1	0		0		0	0	1530	240	230	401	166	0	0	0	300	0	300	0	0	0	50	0	83	0	0	0	0	2.3	2.7
3055	6	9.3	16	6	0	1	17	14	4	0	2	1	3	2	0	2	0	0	0	0	2		0		0	0	990	0	20	2219	1133	165	0	260.8	55	670	195	0	70	0	0	0	0	60	0	0	0	5	3.7
3056	3.7	6.3	6.7	6	0	1	4	3	1	2	0	1	0	1	0	0	0	0	0	0	1		0		0	0	1700	0	90	490	120	50	325	0	60	0	340	0	0	0	0	0	0	10	0	0	0	3.3	4
3057	6.3	9	14.7	8	0	2	12	7	2	4	1	1	1	3	0	1	0	0	0	1	1		0		0	0	1910	0	300	705	353	60	238	32	55	250	242	0	10	0	0	0	250	10	0	0	0	4.3	5
3058	4.7	7.3	10.7	5	1	1	4	8	2	1	0	2	3	1	0	0	0	0	0	2	0		0		0	0	1520	240	20	660	979	105	65	0	240	460	120	0	0	0	0	0	423	0	0	0	0	2.7	3
3059	6.3	9.7	16	6	1	1	14	10	0	3	5	10	2	2	1	1	0	1	0	0	0		0		0	0	770	80	30	766	719	0	507	970	825	310	200	250	10	0	20	0	0	0	0	0	0	4	5
3060	7	12	16.7	6	1	1	8	7	4	2	3	3	2	6	1	0	0	0	1	2	0		0		0	0	805	240	210	501	285	185	195	429	675	420	330	25	0	0	0	66	280	0	0	0	0	5	5.3
3061	4.7	8	9	3	0	0	5	4	2	1	1	3	1	3	1	0	0	0	0	1	0		0		0	0	880	0	0	350	225	160	130	180	255	100	700	80	0	0	0	0	250	0	0	0	0	4	6.3
3062	6	8.3	13	6	0	0	11	5	3	3	0	1	2	1	1	2	0	0	0	0	0		0		0	0	751	0	0	841	144	157	130	0	30	315	10	120	30	0	0	0	0	0	0	0	0	2.7	3.7
3063	6	10	15.7	3	1	0	18	13	4	2	1	1	3	3	1	2	0	3	0	1	0		0		0	0	880	200	0	1401	533	274	24	65	16.5	356	54.5	48	110	0	48	0	209	0	0	0	0	4.7	5.3
3064	5	10.7	18	4	1	0	21	8	7	4	6	4	1	3	1	0	0	3	0	2	0		0		0	0	515	20	0	944	148	254	430.6	590	150	210	135	33	0	0	45	0	279	0	0	0	0	4	7
3065	6.7	10.7	13.3	5	0	1	8	7	3	1	1	3	2	2	0	2	0	1	0	2	0		0		0	0	992	0	80	1382	643	370	65	65	270	460	235	0	30	0	6	0	495	0	0	0	0	3	4
3066	5.7	8	10.3	6	2	2	4	5	6	2	3	0	2	0	0	0	0	0	0	0	0		0		0	0	1660	440	264	307	325	660	168.8	261	0	420	0	0	0	0	0	0	0	0	0	0	0	3	3.5
3067	4.7	5.7	6.7	4	0	0	5	4	1	0	1	1	1	1	0	0	0	0	0	0	0		0		0	0	880	0	0	652	370	100	0	60	170	250	170	0	0	0	0	0	0	0	0	0	0	3.7	3.7
3068	2.3	5.7	5.7	7	0	0	1	3	0	0	0	2	0	1	0	0	0	1	0	1	0		0		0	0	1165	0	0	100	350	0	0	0	250	0	100	0	0	0	86	0	30	0	0	0	0	2.3	4.3
3069	7	11.3	18.7	12	1	1	14	12	5	0	1	4	4	4	0	3	0	0	2	1	0		0		0	0	1860	50	30	452	447	200	0	30	216	755	105	0	32	0	0	30	100	0	0	0	0	5.7	7.7
3070	6.7	7.7	10.7	5	0	2	11	4	4	3	1	0	2	1	0	1	0	0	0	0	0		0		0	0	990	0	116	597	120	240	181	250	0	460	150	0	1	0	0	0	0	0	0	0	0	3.3	3
3071	5.3	7.7	12	6	0	0	15	7	2	1	0	2	1	2	0	0	0	0	0	0	0		0		0	0	1410	0	0	2506	905	180	120	0	355	250	220	0	0	0	0	0	0	0	0	0	0	3	2.7
3072	4.7	7.7	11.7	7	2	0	8	4	5	5	1	1	0	1	1	0	0	0	0	0	0		0		0	0	1490	340	0	940	340	510	306	260	150	0	120	10	0	0	0	0	0	0	0	0	0	4	5
3073	4.7	7.3	8	4	1	1	4	3	2	1	0	1	0	1	0	0	0	1	0	1	1		0		0	0	730	320	250	272	185	230	30	0	90	0	215	0	0	0	100	0	250	20	0	0	0	3.7	5
3074	4.7	7	8.3	3	1	0	7	4	3	1	0	1	2	0	1	0	0	0	0	0	0		0		0	0	660	100	0	710	290	135	60	0	45	450	0	60	0	0	0	0	0	0	0	0	0	4	4.7
3075	3	4.7	5.3	3	2	0	2	0	1	1	0	3	0	0	0	0	0	0	0	0	0		0		0	0	880	600	0	200	0	70	95	0	280	0	0	0	0	0	0	0	0	0	0	0	0	2.3	2.7
3076	3.7	5	6	2	1	0	5	5	1	1	0	0	0	0	0	0	0	0	0	1	0		0		0	0	520	320	0	370	360	70	30	0	0	0	0	0	0	0	0	0	100	0	0	0	0	2.7	3.3
3077	7.3	11.3	18.7	11	0	5	10	6	2	5	1	3	2	3	3	2	0	0	0	2	1		0		0	0	2613	0	415	606	258	130	240	250	141	390	134	230	115	0	0	0	422	20	0	0	0	5.7	5
3078	5	7.3	9	2	0	0	11	1	0	2	0	3	2	5	0	0	0	0	1	0	0		0		0	0	440	0	0	454	40	0	165	0	150	490	240	0	0	0	0	30	0	0	0	0	0	4.3	5
3079	5	7.3	8.3	1	1	1	5	4	1	4	0	2	1	2	1	0	0	0	0	0	0		0		0	0	320	80	70	330	270	30	275	0	145	200	74	100	0	0	0	0	0	0	0	0	0	4.3	5.7
3080	6	8.7	12.7	4	0	1	7	5	5	3	0	2	2	2	3	1	0	3	0	1	0		0		0	0	690	0	20	850	334	380	100	0	90	460	225	190	10	0	32	0	424	0	0	0	0	4.3	4.7
3081	5.7	11	18	6	2	0	11	7	2	6	2	4	3	1	4	1	0	2	1	2	0		0		0	0	1470	520	0	877	370	170	331	260	520	330	70	225	10	0	46	30	580	0	0	0	0	4.3	7
3082	3.7	5	6	2	1	0	7	3	0	1	0	0	1	3	0	0	0	0	0	0	0		0		0	0	370	170	0	476	191	0	60	0	0	50	270	0	0	0	0	0	0	0	0	0	0	3	3.7
3083	5.3	11.3	16.7	8	0	1	11	19	4	5	1	2	1	3	0	2	0	1	1	1	0		0		0	0	1233	0	50	919	1007	210	472	120	110	210	210	0	90	0	6	20	100	0	0	0	0	4.7	6.3
3084	5.7	9	14.3	4	2	0	15	5	4	1	0	3	1	4	0	2	1	0	0	0	2		0		0	0	655	102	0	1353	372	110	65	0	290	210	290	0	85	70	0	0	0	170	0	0	0	4	5
3085	4	5.3	6.3	5	0	0	4	4	0	0	0	3	1	0	0	0	0	0	0	1	0		0		0	0	1380	0	0	294	356	0	0	0	235	100	0	0	0	0	0	0	480	0	0	0	0	3.7	5
3086	4	6.7	7.7	7	0	0	3	3	1	5	1	2	1	1	0	1	0	0	0	0	0		0		0	0	1600	0	0	330	220	100	460	65	170	100	120	0	30	0	0	0	0	0	0	0	0	3.7	5.7
3087	5.7	9.3	14.3	10	1	1	9	6	2	2	0	5	1	4	1	1	0	0	0	0	2		0		0	0	1865	320	50	388	203	280	145	0	285	210	336	25	5	0	0	0	0	79	0	0	0	3.7	4.7
3088	5.7	9.7	13.7	8	2	1	10	12	5	1	1	2	3	1	0	1	0	0	0	1	0		0		0	0	1050	70	10	658	595	304	82	200	130	276	210	0	5	0	0	0	212	0	0	0	0	5	6
3089	6.7	12.3	24.7	4	0	1	21	13	3	5	6	2	4	3	2	3	0	12	4	5	0		0		0	0	880	0	71	1684.5	936	514	439	750	240	716	182	167	90.3	0	781.9	207	400	0	0	0	0	4	6.3
3090	7	13.7	23	5	3	4	19	11	3	2	3	6	5	2	1	1	0	1	1	0	4		0		0	0	900	355	120	1434	504	135	210	250	680	690	280	100	5	0	50	5	0	490	0	0	0	5	8
3091	5.3	7	11.3	7	0	0	8	7	4	0	0	1	0	1	1	2	0	1	0	0	1		0		0	0	2370	0	0	730	303	195	0	0	120	0	150	65	72	0	1	0	0	30	0	0	0	4.3	5
3092	5.3	9.3	11.3	4	4	0	9	5	2	3	2	1	1	2	0	0	0	2	0	1	0		0		0	0	460	550	0	495	160	100	325	180	100	250	270	0	0	0	25	0	30	0	0	0	0	5.3	7.3
3093	3	4.3	5.3	2	2	0	1	0	0	1	0	3	0	1	1	2	0	1	0	1	0		0		0	0	520	490	0	20	0	0	80	0	290	0	30	60	40	0	20	0	320	0	0	0	0	2.7	3.3
3094	4.7	9	12.7	6	1	0	7	10	2	5	0	5	0	3	0	0	0	2	0	0	0		0		0	0	1480	160	0	930	596	80	467	0	623	0	373	0	0	0	20	0	0	0	0	0	0	3	4
3095	7.3	11	17.7	8	1	1	18	7	4	1	3	3	2	4	3	0	0	1	0	1	0		0		0	0	1540	80	30	1382	353	170	15	320	130	260	465	340	0	0	10	0	100	0	0	0	0	5.7	8
3096	4	6.7	7	4	1	0	5	2	2	1	0	2	0	2	0	0	0	1	0	0	0		0		0	0	1160	280	0	670	200	130	5	0	240	0	370	0	0	0	3	0	0	0	0	0	0	2.7	3.3
4001	4.7	6.3	7.3	2	2	0	5	4	2	1	0	0	0	3	0	0	0	0	0	1	0		0		0	0	310	220	0	460	142	90	76	0	0	0	420	0	0	0	0	0	300	0	0	0	0	4.3	5
4002	6	13.7	21.7	9	2	5	12	10	3	4	3	8	1	6	2	3	0	1	0	6	1		0		0	0	1505	480	550	747	397	190	233	229.3	820	100	760	200	212	0	18	0	702	50	0	0	0	4.7	7.3
4003	5	10	14.7	8	3	1	10	12	7	3	1	1	1	1	1	0	0	1	0	0	0		0		0	0	1490	350	150	798	774	236	286	40	100	26	100	65	0	0	50	0	0	0	0	0	0	4.7	5.7
4004	6.3	8.7	16.3	8	1	2	15	11	3	0	0	6	0	1	0	2	0	2	1	1	1		0		0	0	1530	30	260	1215	771	43	0	0	530	0	329	0	11	0	36	7	480	82	0	0	0	3	3.7
4005	4.3	7.7	10	10	1	1	6	7	2	0	1	0	0	1	0	0	0	0	0	1	1		0		0	0	3030	340	200	604	535	55	0	40	0	0	100	0	0	0	0	0	211	20	0	0	0	2	3
4006	5.7	13.3	19.7	11	3	1	7	11	2	5	0	5	1	3	2	2	0	1	1	7	1		0		0	0	1785	490	32	327	316	50	264	0	170	210	125	120	13	0	10	20	1165	20	0	0	0	3.7	9.3
4007	6	10	17.7	12	4	1	16	9	2	3	3	2	1	1	0	2	0	1	1	0	1		0		0	0	2655	790	150	1037	495	70	228	645	125	100	170	0	25	0	5	25	0	25	0	0	0	3.7	4.3
4008	4	6.3	6.3	5	0	0	2	2	1	2	1	2	2	1	0	0	0	0	0	1	0		0		0	0	417	0	0	170	55	60	56	50	260	470	135	0	0	0	0	0	500	0	0	0	0	4.7	10.7
4009	4.3	8	8.3	5	2	0	3	2	1	1	0	0	2	1	1	0	0	2	0	1	0		0		0	0	985	150	0	380	170	60	105	0	0	470	135	120	0	0	134	0	70	0	0	0	0	5	9.3
4010	3.3	5.3	5.3	2	1	0	3	0	0	1	3	0	1	1	0	0	0	0	0	0	0		0		0	0	175	90	0	285	0	0	70	700	0	100	135	0	0	0	0	0	0	0	0	0	0	2.7	3.3
4011	3	3.7	4.3	3	2	0	3	2	1	0	2	0	1	0	0	0	0	0	0	1	0		0		0	0	285	130	0	225	250	10	0	265	0	220	0	0	0	0	0	0	140	0	0	0	0	4.5	6
4012	4.7	7.7	8.7	3	1	1	4	2	0	3	1	0	1	2	0	0	0	2	0	1	0		0		0	0	260	30	100	270	120	0	440	240	0	250	205	0	0	0	44	0	70	0	0	0	0	4.3	6.3
4013	2.7	6.3	7.3	7	2	0	2	2	0	1	2	2	0	1	0	1	0	1	0	0	0		0		0	0	475	85	0	160	100	0	20	345	90	0	50	0	20	0	4	0	0	0	0	0	0	2.3	4.3
4014	3	5.3	5.7	5	1	0	2	0	2	1	0	0	2	0	0	1	0	0	0	1	0		0		0	0	845	90	0	200	0	240	105	0	0	470	0	0	100	0	0	0	500	0	0	0	0	2.7	4.7
4015	3.7	6.7	7.7	4	2	1	2	3	0	3	4	0	3	1	0	0	0	0	0	0	0		0		0	0	480	170	75	160	340	0	260	1330	0	1130	270	0	0	0	0	0	0	0	0	0	0	4.3	7.7
4016	4	5.3	6	2	0	0	2	2	1	2	0	3	1	0	0	0	0	0	0	1	0		0		0	0	500	0	0	255	160	60	240	0	300	100	0	0	0	0	0	0	500	0	0	0	0	4.7	8
4017	4.7	6	6.7	3	0	1	3	2	2	1	2	1	1	1	0	0	0	0	0	0	0		0		0	0	575	0	250	310	70	180	108	400	220	100	135	0	0	0	0	0	0	0	0	0	0	3	4
4018	5	8.7	12.7	5	2	2	8	7	1	2	2	0	1	0	0	0	0	0	0	0	0		0		0	0	345	190	280	1110	940	60	380	280	0	220	0	0	0	0	0	0	0	0	0	0	0	2.7	5
4019	5.3	8.3	10	7	1	1	7	4	1	1	2	0	2	0	0	1	0	0	0	0	0		0		0	0	945	20	250	390	200	60	16	180	0	320	0	0	20	0	0	0	0	0	0	0	0	5.7	8
4020	5.3	8	9	3	2	2	3	1	1	2	1	1	2	1	0	0	0	1	0	0	0		0		0	0	155	225	340	220	40	60	82	160	30	254	30	0	0	0	4	0	0	0	0	0	0	5	9.7
4021	3.7	5	6	4	1	0	5	3	2	0	0	0	0	0	0	1	0	1	0	0	0		0		0	0	980	45	0	200	140	220	0	0	0	0	0	0	10	0	4	0	0	0	0	0	0	4.3	7
4022	5.3	8.7	9.7	4	3	2	5	2	1	1	2	1	2	0	1	0	0	1	0	0	0		0		0	0	225	160	105	390	80	60	200	430	110	470	0	100	0	0	4	0	0	0	0	0	0	3.7	5.7
4023	4.3	8.3	9.7	1	2	0	6	1	1	1	3	2	2	1	1	1	0	1	0	1	0		0		0	0	75	90	0	445	80	60	80	760	140	470	735	60	20	0	4	0	500	0	0	0	0	6	10.7
4024	5	8.3	9.3	6	2	2	4	4	1	1	0	1	1	1	0	0	0	1	0	0	0		0		0	0	835	170	252	410	190	60	80	0	30	250	10	0	0	0	4	0	0	0	0	0	0	6	7.3
4025	4.3	8	8.7	4	3	0	3	2	1	1	0	4	2	2	0	1	0	1	0	0	0		0		0	0	135	200	0	205	200	120	80	0	390	470	285	0	20	0	4	0	0	0	0	0	0	4.3	9.7
4026	3.3	4.3	6.7	5	3	0	8	1	1	0	2	0	0	0	0	0	0	0	0	0	0		0		0	0	638	180	0	625	40	60	0	300	0	0	0	0	0	0	0	0	0	0	0	0	0	4.3	7.7
4027	2.7	3.3	3.3	4	0	1	0	1	0	0	1	0	2	0	0	0	0	0	0	1	0		0		0	0	680	0	60	0	50	0	0	320	0	470	0	0	0	0	0	0	85	0	0	0	0	2.3	4
4028	3.7	6	6	7	2	0	2	3	1	0	2	1	1	1	0	0	0	0	0	0	0		0		0	0	983	170	0	150	190	120	0	540	100	220	135	0	0	0	0	0	0	0	0	0	0	4	6.7
4029	4.7	10	15.7	7	2	1	7	4	1	2	8	3	4	3	0	0	0	2	0	3	0		0		0	0	495	50	100	400	250	60	92	2440	350	1010	600	0	0	0	8	0	655	0	0	0	0	5.3	9.3
4030	4.3	7.3	9.7	8	2	0	3	4	1	1	1	0	1	0	0	0	0	1	0	1	0		0		0	0	985	120	0	205	300	70	300	20	0	250	0	0	0	0	4	0	250	0	0	0	0	4.3	6
4031	3	5.3	5.7	5	0	2	1	5	0	0	0	0	0	1	0	0	0	0	0	0	0		0		0	0	670	0	150	200	805	0	0	0	0	0	60	0	0	0	0	0	0	0	0	0	0	5	7.3
4032	3.3	3.3	4.3	5	0	0	4	1	1	0	1	0	0	0	0	0	0	0	0	0	0		0		0	0	440	0	0	550	150	60	0	20	0	0	0	0	0	0	0	0	0	0	0	0	0	2	4
4033	3.7	5.3	6	6	0	0	4	2	2	0	0	2	1	1	0	0	0	0	0	0	0		0		0	0	750	0	0	330	60	150	0	0	280	220	75	0	0	0	0	0	0	0	0	0	0	5	8.3
4034	3	5.3	5.3	5	0	0	1	2	2	0	0	2	0	2	0	0	0	0	0	0	0		0		0	0	970	0	0	40	170	170	0	0	500	0	200	0	0	0	0	0	0	0	0	0	0	2	3
4035	2	2.3	2.3	1	0	0	1	0	1	0	0	0	0	0	1	0	0	0	0	0	0		0		0	0	100	0	0	20	0	60	0	0	0	0	0	50	0	0	0	0	0	0	0	0	0	2.7	4
4036	2.7	3	3	3	0	0	1	1	1	0	0	0	1	0	0	0	0	0	0	0	0		0		0	0	250	0	0	10	80	60	0	0	0	220	0	0	0	0	0	0	0	0	0	0	0	2	3
4037	3	4	4.7	6	0	0	3	3	0	0	1	0	0	1	0	0	0	0	0	0	0		0		0	0	805	0	0	230	630	0	0	160	0	0	150	0	0	0	0	0	0	0	0	0	0	2.7	3
4038	2.7	2.7	3	3	0	0	0	0	2	0	2	1	1	0	0	0	0	0	0	0	0		0		0	0	310	0	0	0	0	110	0	295	150	220	0	0	0	0	0	0	0	0	0	0	0	2.7	3
4039	5.3	10.7	13	8	2	1	8	12	2	2	2	0	2	0	1	0	0	0	0	0	0		0		0	0	1320	280	300	1065	3175	160	105	440	0	225	0	400	0	0	0	0	0	0	0	0	0	2	2
4040	2.7	3.3	3.3	3	0	0	1	0	2	0	0	1	0	0	0	0	0	0	0	0	0		0		0	0	330	0	0	100	0	160	0	0	200	0	0	0	0	0	0	0	0	0	0	0	0	4	6
4041	5.3	9	10.7	9	2	5	4	6	4	1	2	2	1	0	0	0	0	1	0	0	0		0		0	0	1095	310	190	110	350	360	90	280	330	220	0	0	0	0	100	0	0	0	0	0	0	4.7	9.3
4042	3.7	3.7	3.7	2	0	0	3	2	2	0	0	0	2	0	0	0	0	0	0	0	0		0		0	0	175	0	0	340	125	200	0	0	0	390	0	0	0	0	0	0	0	0	0	0	0	3.7	6
4043	3	3.3	3.7	1	0	0	4	1	2	0	1	0	0	0	0	0	0	0	0	0	0		0		0	0	75	0	0	270	40	140	0	130	0	0	0	0	0	0	0	0	0	0	0	0	0	3	5.5
4044	3.7	6.7	7.7	4	1	1	3	1	3	4	0	2	0	1	0	0	0	0	0	0	1		0		0	0	290	100	150	510	80	180	353	0	450	0	150	0	0	0	0	0	0	40	0	0	0	3.3	3.7
4045	3	3	3.3	3	0	0	3	1	2	0	0	0	1	0	0	0	0	0	0	0	0		0		0	0	525	0	0	230	60	90	0	0	0	210	0	0	0	0	0	0	0	0	0	0	0	2.7	3.3
4046	3.3	5.7	6	4	1	1	3	0	2	0	2	0	1	1	0	0	0	0	0	0	0		0		0	0	470	180	300	500	0	160	0	200	0	220	150	0	0	0	0	0	0	0	0	0	0	2	2
4047	4.3	6	6	4	1	1	2	3	1	1	0	0	2	0	0	0	0	0	0	0	0		0		0	0	210	100	50	220	670	60	35	0	0	420	0	0	0	0	0	0	0	0	0	0	0	4	5.3
4048	4	5.7	7	4	0	1	5	1	1	5	1	1	1	0	0	0	0	0	0	0	0		0		0	0	700	0	400	720	80	60	555	180	200	220	0	0	0	0	0	0	0	0	0	0	0	3.3	3.7
4049	2.3	3.3	3.7	3	1	1	2	1	1	0	0	0	0	0	0	0	0	0	0	0	0		0		0	0	190	75	50	150	35	69	0	0	0	0	0	0	0	0	0	0	0	0	0	0	0	3	3
4050	3.3	5.3	7.3	5	2	0	6	1	2	0	2	0	0	0	0	1	0	0	0	0	0		0		0	0	375	125	0	340	60	110	0	260	0	0	0	0	45	0	0	0	0	0	0	0	0	5	7.3
4051	5.3	7.7	9	5	1	1	6	3	3	2	0	0	1	2	1	0	0	1	0	0	0		0		0	0	270	80	250	660	230	480	350	0	0	220	185	100	0	0	10	0	0	0	0	0	0	5	7
4052	3.7	5.7	6	2	1	0	1	1	1	3	2	0	1	0	0	0	0	0	0	0	0		0		0	0	170	400	0	400	20	60	120	335	0	220	0	0	0	0	0	0	0	0	0	0	0	3.5	3.5
4053	3.3	4.7	5.3	5	0	2	2	0	1	0	0	2	0	0	1	0	0	0	0	2	0		0		0	0	1170	0	290	155	0	60	0	0	150	0	0	35	0	0	0	0	335	0	0	0	0	4.3	6.3
4054	3.7	4	5	1	1	0	4	2	2	0	0	0	2	0	0	0	0	0	0	0	0		0		0	0	100	200	0	760	500	75	0	0	0	440	0	0	0	0	0	0	0	0	0	0	0	4.7	5.3
4055	2	3.3	4	5	1	0	1	1	2	1	0	0	0	0	0	0	0	0	0	0	0		0		0	0	490	200	0	400	200	280	35	0	0	0	0	0	0	0	0	0	0	0	0	0	0	3.3	5.3
4056	4.3	5.7	6.3	7	0	0	0	1	3	0	2	0	2	1	0	1	0	0	0	0	0		0		0	0	700	0	0	0	200	370	0	280	0	260	135	0	50	0	0	0	0	0	0	0	0	2	3.3
4057	3	4.7	5	2	1	0	2	0	2	1	0	0	2	1	0	0	0	0	0	0	0		0		0	0	150	200	0	472	0	260	35	0	0	470	35	0	0	0	0	0	0	0	0	0	0	2	3
4058	2	3.3	3.3	6	1	0	2	0	0	0	1	0	0	0	0	0	0	0	0	0	0		0		0	0	365	65	0	110	0	0	0	130	0	0	0	0	0	0	0	0	0	0	0	0	0	3.3	4.7
4059	3	3.3	3.3	3	0	0	3	2	1	0	0	0	0	0	0	0	0	0	0	0	0		0		0	0	225	0	0	130	135	60	0	0	0	0	0	0	0	0	0	0	0	0	0	0	0	3.7	4.7
4060	2.7	3	3.3	3	1	0	3	1	1	0	0	0	0	0	0	0	0	0	0	0	0		0		0	0	250	75	0	105	100	60	0	0	0	0	0	0	0	0	0	0	0	0	0	0	0	4	5.7
4061	2.7	4.7	5.3	5	0	2	1	0	0	1	0	0	1	1	1	0	0	3	0	0	0		0		0	0	715	0	120	100	0	0	35	0	0	220	150	600	0	0	210	0	0	0	0	0	0	2.3	4
4062	3.3	4.7	5.7	5	0	1	2	1	0	0	3	0	0	0	0	1	0	0	0	0	0		0		0	0	950	0	50	700	50	0	0	190	0	0	0	0	20	0	0	0	0	0	0	0	0	4	6.3
4063	4.3	5.7	6.3	6	1	0	3	1	2	1	0	0	1	0	0	1	0	0	0	0	0		0		0	0	1050	240	0	900	50	110	35	0	0	220	0	0	100	0	0	0	0	0	0	0	0	4.3	8
4064	3.3	4	4.3	2	1	1	1	2	1	1	0	0	1	0	0	0	0	0	0	0	0		0		0	0	500	200	300	120	600	60	35	0	0	220	0	0	0	0	0	0	0	0	0	0	0	4	5.3
4065	4.7	6.3	7	6	1	1	5	1	0	0	2	1	2	0	0	0	0	2	0	0	0		0		0	0	1095	20	30	270	10	0	0	535	10	450	0	0	0	0	220	0	0	0	0	0	0	3	3.3
4066	3.7	5.7	6.7	6	1	0	3	1	3	1	1	1	0	0	0	0	0	0	0	1	0		0		0	0	675	75	0	520	50	560	100	20	20	0	0	0	0	0	0	0	85	0	0	0	0	2.7	3.7
4067	4	4.7	6	5	0	0	2	1	1	1	0	0	1	1	0	0	0	0	0	0	0		0		0	0	230	0	0	130	400	60	50	0	0	110	50	0	0	0	0	0	0	0	0	0	0	4.3	8.3
4068	1.7	2	2	3	0	0	1	0	0	0	0	0	0	0	0	0	0	0	0	0	0		0		0	0	300	0	0	100	0	0	0	0	0	0	0	0	0	0	0	0	0	0	0	0	0	3	4
4069	4	7.3	9	5	3	1	4	1	1	2	4	1	1	0	0	0	0	1	1	0	0		0		0	0	880	200	95	430	50	240	111	470	150	100	0	0	0	0	80	70	0	0	0	0	0	5	9.3
4070	2	3.3	3.3	2	1	0	0	3	0	1	0	2	0	0	1	0	0	0	0	0	0		0		0	0	450	240	0	0	430	0	100	0	120	0	0	360	0	0	0	0	0	0	0	0	0	2.7	4.3
4071	3.3	4.3	4.3	3	2	0	2	0	1	0	0	1	2	0	0	1	0	0	0	0	1		0		0	0	250	175	0	220	0	60	0	0	130	390	0	0	70	0	0	0	0	60	0	0	0	3.7	5
4072	3.7	6.3	6.7	3	1	1	1	2	1	1	1	0	2	0	0	0	0	1	0	0	0		0		0	0	200	20	250	120	120	60	50	160	0	330	0	0	0	0	40	0	0	0	0	0	0	4.7	6.7
4073	3.7	4.7	6	5	1	0	4	2	1	2	0	1	1	1	0	0	0	0	0	0	0		0		0	0	445	60	0	190	120	60	300	0	50	220	400	0	0	0	0	0	0	0	0	0	0	4	4.7
4074	3.7	4.3	4.7	2	0	0	5	3	2	1	0	1	0	1	0	0	0	0	0	0	0		0		0	0	175	0	0	340	500	180	200	0	40	0	360	0	0	0	0	0	0	0	0	0	0	5.3	9.7
4075	3	4	5.3	4	1	0	3	2	0	3	0	0	3	0	0	0	0	1	0	0	0		0		0	0	1070	180	0	195	270	0	250	0	0	515	0	0	0	0	10	0	0	0	0	0	0	4	6
4076	3	5.7	8	8	1	0	7	5	0	3	2	1	0	0	0	1	0	0	0	0	0		0		0	0	705	45	0	440	820	0	185	450	80	0	0	0	70	0	0	0	0	0	0	0	0	3.7	5.3
4077	5.3	7	9.3	6	2	0	7	3	2	0	3	1	0	0	0	0	0	2	0	0	0		0		0	0	845	105	0	705	118	180	0	400	50	0	0	0	0	0	30	0	0	0	0	0	0	4.3	10
4078	4.7	7.3	8.7	2	2	0	5	4	1	2	3	1	1	0	0	0	0	0	0	0	0		0		0	0	475	120	0	545	369	60	145	420	150	220	0	0	0	0	0	0	0	0	0	0	0	4.7	8
4079	5	9	12.3	4	2	0	7	4	3	1	3	0	2	0	0	0	0	4	0	1	0		0		0	0	590	170	0	590	180	140	80	340	0	440	0	0	0	0	175	0	130	0	0	0	0	4.7	9.3
4080	4.7	4.7	6.7	1	0	0	2	0	3	2	6	0	2	0	0	0	0	0	0	0	0		0		0	0	250	0	0	360	0	550	170	835	0	660	0	0	0	0	0	0	0	0	0	0	0	4.7	8.7
4081	4.7	5	5.7	0	0	0	4	3	2	1	3	0	1	0	0	0	0	0	0	0	0		0		0	0	0	0	0	325	75	220	100	390	0	20	0	0	0	0	0	0	0	0	0	0	0	2.7	3.7
4082	6	7.3	9.7	6	1	0	7	2	3	1	0	0	1	0	0	2	0	1	1	0	0		0		0	0	535	50	0	375	400	190	180	0	0	220	0	0	75	0	10	45	0	0	0	0	0	4.7	9
4083	3	6.7	7.3	4	6	1	3	2	1	1	1	1	0	0	0	0	0	2	0	0	0		0		0	0	575	515	75	405	325	60	25	40	110	0	0	0	0	0	65	0	0	0	0	0	0	3	5.3
4084	3.3	6	8.7	7	4	0	9	2	1	0	0	0	0	0	0	0	0	0	0	0	0		0		0	0	735	205	0	665	135	60	0	0	0	0	0	0	0	0	0	0	0	0	0	0	0	3.3	6.3
4085	4.3	6.3	8.7	4	1	1	7	1	1	2	2	0	1	0	0	0	0	0	0	1	0		0		0	0	430	100	30	440	450	60	300	335	0	220	0	0	0	0	0	0	1250	0	0	0	0	4.7	7.3
4086	3	5	7	6	3	0	2	2	0	1	4	0	1	0	0	0	0	0	0	0	0		0		0	0	1025	285	0	135	130	0	80	490	0	220	0	0	0	0	0	0	0	0	0	0	0	4	8
4087	5	8	10	7	1	1	6	7	2	0	1	0	1	1	0	1	0	0	0	0	0		0		0	0	1087	50	400	480	725	90	0	100	0	250	200	0	10	0	0	0	0	0	0	0	0	3	5.3
4088	4	4	6.3	6	0	1	8	0	3	0	0	2	1	0	0	0	0	0	0	0	0		0		0	0	480	0	75	705	0	480	0	0	230	250	0	0	0	0	0	0	0	0	0	0	0	2.7	3.3
4089	3.3	4.3	5	2	2	0	4	1	3	0	0	1	0	1	0	0	0	1	0	0	0		0		0	0	540	70	0	750	20	480	0	0	100	0	50	0	0	0	100	0	0	0	0	0	0	5.7	9.3
4090	5	7.7	9.7	8	2	1	4	3	1	4	0	1	1	1	0	1	0	2	0	0	0		0		0	0	885	85	100	585	175	60	222	0	60	250	30	0	40	0	14	0	0	0	0	0	0	5	8.7
4091	4.7	6	9.3	5	4	1	12	1	3	0	1	0	0	0	0	0	0	0	0	0	0		0		0	0	605	175	30	850	50	150	0	200	0	0	0	0	0	0	0	0	0	0	0	0	0	4.7	9.3
4092	3.7	5.3	8.3	4	4	0	11	6	0	0	1	1	1	0	0	0	0	0	0	0	0		0		0	0	830	240	0	2045	230	0	0	75	40	220	0	0	0	0	0	0	0	0	0	0	0	3.7	5.7
4093	3	4.7	5.3	9	0	0	3	4	0	0	0	0	1	0	0	0	0	0	0	0	0		0		0	0	1690	0	0	220	90	0	0	0	0	220	0	0	0	0	0	0	0	0	0	0	0	5	9.7
4094	5	7	8.7	4	3	3	6	0	1	1	0	2	1	1	0	1	0	0	0	0	0		0		0	0	575	200	260	515	0	60	100	0	330	220	200	0	50	0	0	0	0	0	0	0	0	4	6.3
4095	2.7	2.7	2.7	2	0	0	3	1	1	0	0	0	0	0	0	0	0	0	0	0	0		0		0	0	130	0	0	110	85	30	0	0	0	0	0	0	0	0	0	0	0	0	0	0	0	2.7	4.3
4096	2.7	5.3	5.3	1	2	0	2	6	0	0	0	3	0	1	0	0	0	0	0	0	0		0		0	0	100	140	0	300	640	0	0	0	390	0	50	0	0	0	0	0	0	0	0	0	0	2.3	3
4097	5.3	8.7	9.7	4	4	1	5	3	1	2	4	1	1	2	0	0	0	0	0	0	0		0		0	0	435	195	5	240	85	60	170	450	30	220	80	0	0	0	0	0	0	0	0	0	0	2.7	3.7
4098	4.3	8	9.7	4	1	1	5	4	1	1	2	0	1	0	1	0	0	0	0	3	0		0		0	0	410	200	100	600	600	70	35	230	0	220	0	100	0	0	0	0	1085	0	0	0	0	3	4
4099	6	15.3	22.7	8	5	2	15	9	4	3	1	6	1	2	4	2	0	1	0	3	0		0		0	0	840	840	200	2090	1360	460	545	70	850	220	350	450	140	0	20	0	555	0	0	0	0	4.7	7.3
4100	4.7	5.7	6.3	4	1	0	3	4	2	0	0	0	3	0	0	0	0	0	0	0	0		0		0	0	450	100	0	300	520	250	0	0	0	540	0	0	0	0	0	0	0	0	0	0	0	4.3	6.3
4101	4.3	8	8.7	3	1	0	4	4	2	2	0	0	1	1	4	0	0	1	0	3	0		0		0	0	310	200	0	520	600	260	235	0	0	220	150	320	0	0	220	0	515	0	0	0	0	2.3	3.3
4102	4	7	9	4	1	0	4	3	2	2	0	3	2	1	0	0	0	0	0	1	0		0		0	0	270	100	0	390	410	260	105	0	230	440	240	0	0	0	0	0	85	0	0	0	0	2.7	4.7
4103	3.3	8.3	11.3	5	4	0	6	5	0	3	1	2	2	1	3	1	0	0	0	1	0		0		0	0	670	640	0	675	410	0	305	180	170	470	75	360	200	0	0	0	85	0	0	0	0	2.7	3.7
4104	3.3	5	6	3	2	0	3	2	3	1	0	1	0	0	0	0	0	1	0	0	0		0		0	0	250	300	0	320	200	200	90	0	200	0	0	0	0	0	40	0	0	0	0	0	0	3.7	5.7
[truncated: 2,847 more rows]
[truncated: 81 more columns]
